# Supplementary material for: Meta-analysis of GWAS in canola blackleg (Leptosphaeria maculans) disease traits demonstrates increased power from imputed whole-genome sequence
Source: Sci Rep. 2020 Aug 31;10:14300. doi: 10.1038/s41598-020-71274-6 (PMC7459325; doi:10.1038/s41598-020-71274-6)
Supplement: Supplementary file 2 [file 41598_2020_71274_MOESM2_ESM.xlsx]

## Sheet: known and new genes
Meta-Analysis of GWAS in Canola Blackleg (Leptosphaeria maculans) Disease Traits Demonstrates Increased Power from Imputed Whole-Genome Sequence
M. Fikere1,2, D. M. Barbulescu3, M.M. Malmberg1,2, G.C. Spangenberg2,1, N.O.I Cogan2,1, H.D. Daetwyler2,1
Table S10	List of genes and genomic regions detected in both A annd C Brassica napus L. sub-genomes. Detail information on SNP annotation, gene onthology term and known genes along with refereces are provided
Source: Gene onthology	SNP annotations and the Gene Ontology terms for the genes, which found from B.napus Darmor reference (Chalhoub et al 2014: http://www.genoscope.cns.fr/brassicanapus/data/GO/).
Previously known genes
New regions discovered
Actual Pvalue < 0.00001
								SNP annotation and Gene Onthology Term
SNPID	CHR	POS	P	Regions of SNP within 200kb	Effect	Putative Impact	Funcitonal Class	Gene	Codon change	Amino acid change	GO ID	GO description	A. thaliana genes aligned with B. napus L.	A. thaliana Annotation Description	A. thaliana region-per-chromosome	KNOWN GENES IN BRASSICA	B. napus NEW REGIONS and known gene internals	REFERENCES
A01_703972	1	703972	4.19189e-06	1	INTRON	MODIFIER	MISSENSE	BnaA01g01330D			GO:0003824	catalytic activity					New region
A01_703973	1	703973	4.12791e-06	1	INTRON	MODIFIER		BnaA01g01330D			GO:0003824	catalytic activity					New region
A01_704014	1	704014	2.5495e-06	1	SYNONYMOUS_CODING	LOW	MISSENSE	BnaA01g01330D	Cga/Aga	R784	GO:0003824	catalytic activity					New region
A01_706447	1	706447	6.27088e-06	1	INTERGENIC												New region
A01_5634661	1	5634661	2.64668e-06	2	INTERGENIC												New region
A01_5646133	1	5646133	1.25607e-06	2	INTERGENIC												New region
A01_5646257	1	5646257	7.20413e-07	2	INTERGENIC												New region
A01_5646342	1	5646342	4.77568e-06	2	INTERGENIC												New region
A01_5648523	1	5648523	4.15344e-06	2	INTERGENIC												New region
A01_5651316	1	5651316	9.18036e-06	2	INTERGENIC												New region
A01_5656511	1	5656511	6.88953e-06	2	INTRON	MODIFIER		BnaA01g11360D			GO:0005515	protein binding					New region
A01_5669587	1	5669587	1.11191e-06	2	INTRAGENIC	MODIFIER		BnaA01g11390D			N/A	N/A					New region
A01_5669613	1	5669613	8.25313e-06	2	INTRAGENIC	MODIFIER		BnaA01g11390D			N/A	N/A					New region
A01_5669730	1	5669730	5.33607e-06	2	INTRAGENIC	MODIFIER		BnaA01g11390D			N/A	N/A					New region
A01_6091049	1	6091049	7.64044e-06	3	INTRON	MODIFIER		BnaA01g12170D			GO:0003677	DNA binding				Rlm12	6395662 - 6475289	Raman et al., 2016
A01_6091095	1	6091095	1.58548e-06	3	NON_SYNONYMOUS_CODING	MODERATE	SILENT	BnaA01g12170D	cTa/cAa	L159Q	GO:0003677	DNA binding				Rlm12	6395662 - 6475289	Raman et al., 2016
A01_19348231	1	19348231	2.86366e-06	4	INTERGENIC								AT4G21070.1	disease susceptibility1	Chr4-17098956-17104479		New region
A01_19348516	1	19348516	7.36916e-06	4	INTRAGENIC	MODIFIER		BnaA01g27720D			GO:0003777	microtubule motor activity	AT4G36140.2	disease resistance protein (TIR-NBS-LRR class)	Chr4-11248174-11252633		New region
A01_19348545	1	19348545	8.10167e-06	4	INTRAGENIC	MODIFIER		BnaA01g27720D			GO:0003777	microtubule motor activity					New region
A01_19348547	1	19348547	8.02302e-06	4	INTRAGENIC	MODIFIER		BnaA01g27720D			GO:0003777	microtubule motor activity					New region
A01_19348577	1	19348577	7.61049e-06	4	INTRAGENIC	MODIFIER		BnaA01g27720D			GO:0003777	microtubule motor activity					New region
A01_19348661	1	19348661	8.30871e-06	4	INTRAGENIC	MODIFIER		BnaA01g27720D			GO:0003777	microtubule motor activity					New region
A01_19348769	1	19348769	6.62486e-06	4	INTRAGENIC	MODIFIER		BnaA01g27720D			GO:0003777	microtubule motor activity					New region
A01_19348893	1	19348893	2.68924e-06	4	SYNONYMOUS_CODING	LOW	SILENT	BnaA01g27720D	gtG/gtC	V30	GO:0003777	microtubule motor activity					New region
A01_19349382	1	19349382	1.21161e-06	4	INTRON	MODIFIER		BnaA01g27720D			GO:0003777	microtubule motor activity					New region
A01_19349440	1	19349440	4.02154e-06	4	INTRON	MODIFIER		BnaA01g27720D			GO:0003777	microtubule motor activity					New region
A01_19350103	1	19350103	6.96056e-06	4	INTRON	MODIFIER		BnaA01g27720D			GO:0003777	microtubule motor activity					New region
A01_19405232	1	19405232	6.9854e-06	4	INTERGENIC												New region
A01_19405273	1	19405273	3.38479e-06	4	INTERGENIC												New region
A01_19414300	1	19414300	2.03832e-06	4	INTERGENIC												New region
A02_3673553	2	3673553	1.09473e-06	5	INTERGENIC								AT1G69390.1	homologue of bacterial MinE1	Chr1-26084721-26086284		New region
A02_3673639	2	3673639	2.34334e-06	5	INTERGENIC												New region
A02_3673709	2	3673709	3.97429e-07	5	INTERGENIC												New region
A02_3673899	2	3673899	8.0371e-07	5	INTERGENIC												New region
A02_3673944	2	3673944	9.70503e-08	5	INTERGENIC												New region
A02_3673949	2	3673949	1.03291e-07	5	INTERGENIC												New region
A02_3674432	2	3674432	1.97103e-07	5	INTERGENIC												New region
A02_3674534	2	3674534	1.71838e-06	5	INTERGENIC												New region
A02_3674565	2	3674565	1.53212e-06	5	INTERGENIC												New region
A02_3674641	2	3674641	1.737e-06	5	INTERGENIC												New region
A02_3674644	2	3674644	1.14311e-06	5	INTERGENIC												New region
A02_3674720	2	3674720	4.28602e-07	5	INTERGENIC												New region
A02_3675567	2	3675567	8.1854e-07	5	INTERGENIC												New region
A02_3675609	2	3675609	1.68427e-07	5	INTERGENIC												New region
A02_3675620	2	3675620	1.20626e-07	5	INTERGENIC												New region
A02_3675662	2	3675662	5.71433e-08	5	INTERGENIC												New region
A02_3675787	2	3675787	1.35029e-07	5	INTERGENIC												New region
A02_3675845	2	3675845	1.35371e-07	5	INTERGENIC												New region
A02_3675874	2	3675874	5.2012e-07	5	INTERGENIC												New region
A02_3675878	2	3675878	6.36371e-07	5	INTERGENIC												New region
A02_3675888	2	3675888	1.16446e-06	5	INTERGENIC												New region
A02_3675923	2	3675923	5.91203e-07	5	INTERGENIC												New region
A02_3675954	2	3675954	2.35016e-07	5	INTERGENIC												New region
A02_3676016	2	3676016	4.37121e-07	5	SYNONYMOUS_CODING	LOW	SILENT	BnaA02g07740D	tgC/tgT	C18	N/A	N/A					New region
A02_3676510	2	3676510	3.77717e-07	5	INTRON	MODIFIER		BnaA02g07740D			N/A	N/A					New region
A02_3676511	2	3676511	3.74136e-07	5	INTRON	MODIFIER		BnaA02g07740D			N/A	N/A					New region
A02_3676552	2	3676552	5.20061e-07	5	INTRON	MODIFIER		BnaA02g07740D			N/A	N/A					New region
A02_3676557	2	3676557	5.51104e-07	5	INTRON	MODIFIER		BnaA02g07740D			N/A	N/A					New region
A02_3676558	2	3676558	6.03445e-07	5	INTRON	MODIFIER		BnaA02g07740D			N/A	N/A					New region
A02_3676591	2	3676591	6.2858e-07	5	INTRON	MODIFIER		BnaA02g07740D			N/A	N/A					New region
A02_3676640	2	3676640	1.09271e-06	5	INTRON	MODIFIER		BnaA02g07740D			N/A	N/A					New region
A02_3676928	2	3676928	1.50757e-06	5	SYNONYMOUS_CODING	LOW	SILENT	BnaA02g07740D	aaG/aaA	K252	N/A	N/A					New region
A02_3677111	2	3677111	5.39401e-06	5	INTERGENIC												New region
A02_3677157	2	3677157	4.87886e-06	5	INTERGENIC												New region
A02_3677326	2	3677326	1.15104e-06	5	SYNONYMOUS_CODING	LOW	SILENT	BnaA02g07750D	Ctg/Ttg	L602	GO:0004672	protein kinase activity					New region
A02_3677350	2	3677350	1.24657e-06	5	NON_SYNONYMOUS_CODING	MODERATE	MISSENSE	BnaA02g07750D	Gca/Aca	A594T	GO:0004672	protein kinase activity					New region
A02_3677452	2	3677452	5.87963e-07	5	STOP_GAINED	HIGH		BnaA02g07750D	Cga/Tga	R560*	GO:0004672	protein kinase activity					New region
A02_3677883	2	3677883	8.67363e-07	5	INTRON	MODIFIER		BnaA02g07750D			GO:0004672	protein kinase activity					New region
A02_3678301	2	3678301	8.77505e-08	5	SYNONYMOUS_CODING	LOW	SILENT	BnaA02g07750D	agA/agG	R382	GO:0004672	protein kinase activity					New region
A02_3678343	2	3678343	1.70535e-07	5	SYNONYMOUS_CODING	LOW	SILENT	BnaA02g07750D	taT/taC	Y368	GO:0004672	protein kinase activity					New region
A02_3678364	2	3678364	1.37246e-07	5	SYNONYMOUS_CODING	LOW	SILENT	BnaA02g07750D	aaA/aaG	K361	GO:0004672	protein kinase activity					New region
A02_3678385	2	3678385	1.25266e-07	5	SYNONYMOUS_CODING	LOW	SILENT	BnaA02g07750D	gcG/gcA	A354	GO:0004672	protein kinase activity					New region
A02_3678394	2	3678394	3.72149e-07	5	SYNONYMOUS_CODING	LOW	SILENT	BnaA02g07750D	ttA/ttG	L351	GO:0004672	protein kinase activity					New region
A02_3678457	2	3678457	5.28147e-07	5	SYNONYMOUS_CODING	LOW	SILENT	BnaA02g07750D	gaG/gaA	E330	GO:0004672	protein kinase activity					New region
A02_3678674	2	3678674	2.78957e-07	5	NON_SYNONYMOUS_CODING	MODERATE	MISSENSE	BnaA02g07750D	aTa/aCa	I258T	GO:0004672	protein kinase activity					New region
A02_3678894	2	3678894	9.08736e-07	5	NON_SYNONYMOUS_CODING	MODERATE	MISSENSE	BnaA02g07750D	Tac/Aac	Y185N	GO:0004672	protein kinase activity					New region
A02_3678934	2	3678934	1.10468e-06	5	SYNONYMOUS_CODING	LOW	SILENT	BnaA02g07750D	agT/agC	S171	GO:0004672	protein kinase activity					New region
A02_3678935	2	3678935	5.87146e-07	5	NON_SYNONYMOUS_CODING	MODERATE	MISSENSE	BnaA02g07750D	aGt/aCt	S171T	GO:0004672	protein kinase activity					New region
A02_3678939	2	3678939	7.55912e-07	5	NON_SYNONYMOUS_CODING	MODERATE	MISSENSE	BnaA02g07750D	Cca/Aca	P170T	GO:0004672	protein kinase activity					New region
A02_3678979	2	3678979	1.15096e-06	5	SYNONYMOUS_CODING	LOW	SILENT	BnaA02g07750D	atC/atA	I156	GO:0004672	protein kinase activity					New region
A02_3679147	2	3679147	6.78668e-07	5	SYNONYMOUS_CODING	LOW	SILENT	BnaA02g07750D	acT/acA	T100	GO:0004672	protein kinase activity					New region
A02_3679171	2	3679171	5.67413e-07	5	SYNONYMOUS_CODING	LOW	SILENT	BnaA02g07750D	ctC/ctG	L92	GO:0004672	protein kinase activity					New region
A02_3679189	2	3679189	5.59635e-07	5	SYNONYMOUS_CODING	LOW	SILENT	BnaA02g07750D	cgT/cgC	R86	GO:0004672	protein kinase activity					New region
A02_3679308	2	3679308	9.85861e-07	5	NON_SYNONYMOUS_CODING	MODERATE	MISSENSE	BnaA02g07750D	Tcc/Gcc	S47A	GO:0004672	protein kinase activity					New region
A02_3679336	2	3679336	7.1549e-07	5	SYNONYMOUS_CODING	LOW	SILENT	BnaA02g07750D	gaT/gaC	D37	GO:0004672	protein kinase activity					New region
A02_3679494	2	3679494	4.24082e-06	5	INTRAGENIC	MODIFIER		BnaA02g07750D			GO:0004672	protein kinase activity					New region
A02_3679663	2	3679663	1.89244e-06	5	INTRAGENIC	MODIFIER		BnaA02g07750D			GO:0004672	protein kinase activity					New region
A02_3679776	2	3679776	1.44052e-06	5	INTRAGENIC	MODIFIER		BnaA02g07750D			GO:0004672	protein kinase activity					New region
A02_3680006	2	3680006	9.59123e-07	5	INTRAGENIC	MODIFIER		BnaA02g07750D			GO:0004672	protein kinase activity					New region
A02_3680072	2	3680072	8.06634e-07	5	INTRAGENIC	MODIFIER		BnaA02g07750D			GO:0004672	protein kinase activity					New region
A02_3680073	2	3680073	1.27189e-06	5	INTRAGENIC	MODIFIER		BnaA02g07750D			GO:0004672	protein kinase activity					New region
A02_3680191	2	3680191	2.72913e-06	5	INTRAGENIC	MODIFIER		BnaA02g07750D			GO:0004672	protein kinase activity					New region
A02_3680280	2	3680280	3.0467e-06	5	INTERGENIC												New region
A02_3680468	2	3680468	1.17898e-06	5	INTERGENIC												New region
A02_3680583	2	3680583	4.73995e-07	5	INTERGENIC												New region
A02_3680586	2	3680586	3.94739e-07	5	INTERGENIC												New region
A02_3680602	2	3680602	7.08899e-07	5	INTERGENIC												New region
A02_3680614	2	3680614	5.62406e-07	5	INTERGENIC												New region
A02_3680626	2	3680626	7.68248e-07	5	INTERGENIC												New region
A02_3680630	2	3680630	3.57273e-07	5	INTERGENIC												New region
A02_3680641	2	3680641	7.7294e-07	5	INTERGENIC												New region
A02_3680657	2	3680657	6.93969e-07	5	INTERGENIC												New region
A02_3680671	2	3680671	2.12095e-07	5	INTERGENIC												New region
A02_3680699	2	3680699	6.96656e-07	5	INTERGENIC												New region
A02_3680873	2	3680873	8.06807e-06	5	INTRAGENIC	MODIFIER		BnaA02g07760D			GO:0000166	nucleotide binding					New region
A02_3681029	2	3681029	3.67096e-06	5	SYNONYMOUS_CODING	LOW	SILENT	BnaA02g07760D	tcA/tcG	S391	GO:0000166	nucleotide binding					New region
A02_3681050	2	3681050	8.00421e-06	5	SYNONYMOUS_CODING	LOW	SILENT	BnaA02g07760D	gaC/gaT	D384	GO:0000166	nucleotide binding					New region
A02_3681056	2	3681056	8.82986e-06	5	SYNONYMOUS_CODING	LOW	SILENT	BnaA02g07760D	ccC/ccT	P382	GO:0000166	nucleotide binding					New region
A02_3681249	2	3681249	6.32603e-07	5	INTRON	MODIFIER		BnaA02g07760D			GO:0000166	nucleotide binding					New region
A02_3681251	2	3681251	6.44356e-07	5	INTRON	MODIFIER		BnaA02g07760D			GO:0000166	nucleotide binding					New region
A02_3681289	2	3681289	2.99571e-06	5	INTRON	MODIFIER		BnaA02g07760D			GO:0000166	nucleotide binding					New region
A02_3687291	2	3687291	4.05942e-06	5	INTRON	MODIFIER		BnaA02g07770D			GO:0005515	protein binding					New region
A02_3688064	2	3688064	8.89821e-06	5	INTERGENIC												New region
A02_3688325	2	3688325	6.35058e-06	5	INTERGENIC												New region
A02_3688350	2	3688350	6.31484e-06	5	INTERGENIC												New region
A02_3689802	2	3689802	3.10955e-06	5	NON_SYNONYMOUS_CODING	MODERATE	MISSENSE	BnaA02g07780D	Tcc/Gcc	S96A	GO:0006144	purine nucleobase metabolic process					New region
A02_3689924	2	3689924	2.44623e-06	5	NON_SYNONYMOUS_CODING	MODERATE	MISSENSE	BnaA02g07780D	Cag/Aag	Q110K	GO:0006144	purine nucleobase metabolic process					New region
A02_3690469	2	3690469	6.28212e-06	5	INTRON	MODIFIER		BnaA02g07780D			GO:0006144	purine nucleobase metabolic process					New region
A02_3690475	2	3690475	6.59981e-06	5	INTRON	MODIFIER		BnaA02g07780D			GO:0006144	purine nucleobase metabolic process					New region
A02_3690476	2	3690476	6.67877e-06	5	INTRON	MODIFIER		BnaA02g07780D			GO:0006144	purine nucleobase metabolic process					New region
A02_3693503	2	3693503	9.18872e-06	5	INTRON	MODIFIER		BnaA02g07790D			GO:0016787	hydrolase activity					New region
A02_3696537	2	3696537	8.04678e-06	5	INTERGENIC												New region
A02_4526045	2	4526045	2.29341e-06	6	INTRON	MODIFIER		BnaA02g09140D			GO:0003677	DNA binding				LepR1	4,115,010 - 7,455,018	Ghanbarnia et al., 2012
A02_6301998	2	6301998	6.98158e-06	7	NON_SYNONYMOUS_CODING	MODERATE	MISSENSE	BnaA02g12040D	Gtc/Atc	V156I	N/A	N/A
A02_6302007	2	6302007	8.05955e-06	7	NON_SYNONYMOUS_CODING	MODERATE	MISSENSE	BnaA02g12040D	Gtt/Ctt	V159L	N/A	N/A
A02_6302009	2	6302009	8.24933e-06	7	SYNONYMOUS_CODING	LOW	SILENT	BnaA02g12040D	gtT/gtA	V159	N/A	N/A
A02_6302127	2	6302127	3.22756e-06	7	INTRON	MODIFIER		BnaA02g12040D			N/A	N/A
A02_6302142	2	6302142	3.64074e-06	7	INTRON	MODIFIER		BnaA02g12040D			N/A	N/A
A02_6310301	2	6310301	6.45894e-06	7	INTERGENIC
A02_6310311	2	6310311	7.65627e-06	7	INTERGENIC
A02_6310347	2	6310347	8.20529e-06	7	INTERGENIC
A02_6310362	2	6310362	9.03539e-06	7	INTERGENIC
A02_6313161	2	6313161	9.23557e-06	7	INTERGENIC
A02_6313501	2	6313501	4.90055e-06	7	INTRON	MODIFIER		BnaA02g12060D			N/A	N/A
A02_6313564	2	6313564	6.73877e-06	7	INTRON	MODIFIER		BnaA02g12060D			N/A	N/A
A02_6314618	2	6314618	4.57737e-06	7	INTERGENIC
A02_6314945	2	6314945	4.71346e-06	7	INTERGENIC
A02_6315549	2	6315549	6.52924e-06	7	INTERGENIC
A02_6315627	2	6315627	9.84354e-06	7	INTERGENIC
A02_6315710	2	6315710	4.83507e-06	7	INTERGENIC
A02_6315713	2	6315713	9.97357e-06	7	INTERGENIC
A02_6315984	2	6315984	5.0639e-06	7	INTERGENIC
A02_6315989	2	6315989	4.94313e-06	7	INTERGENIC
A02_6316881	2	6316881	4.86763e-06	7	INTERGENIC
A02_6316899	2	6316899	3.26487e-06	7	INTERGENIC
A02_6322115	2	6322115	6.48462e-06	7	INTRON	MODIFIER		BnaA02g12080D			GO:0000166	nucleotide binding
A02_6387775	2	6387775	5.60558e-07	7	INTERGENIC
A02_6393595	2	6393595	5.91889e-06	7	INTERGENIC
A02_6394034	2	6394034	9.65865e-07	7	INTERGENIC
A02_6394066	2	6394066	8.68862e-07	7	INTERGENIC
A02_6401629	2	6401629	1.84921e-06	7	INTERGENIC
A02_6402884	2	6402884	6.16347e-06	7	SYNONYMOUS_CODING	LOW	SILENT	BnaA02g12150D	ctG/ctA	L127	GO:0000166	nucleotide binding
A02_6402898	2	6402898	6.07251e-06	7	SYNONYMOUS_CODING	LOW	SILENT	BnaA02g12150D	Cga/Aga	R123	GO:0000166	nucleotide binding
A02_6529771	2	6529771	4.72672e-06	8	INTRAGENIC	MODIFIER		BnaA02g12340D			N/A	N/A
A02_7462199	2	7462199	9.59324e-06	9	INTERGENIC
A03_143338	3	143338	8.69264e-06	10	STOP_LOST	HIGH	NONSENSE	BnaA03g00400D	Tga/Gga	*103G	N/A	N/A					New region
A03_143533	3	143533	8.62921e-06	10	INTRON	MODIFIER		BnaA03g00400D			N/A	N/A					New region
A03_143536	3	143536	8.55316e-06	10	INTRON	MODIFIER		BnaA03g00400D			N/A	N/A					New region
A03_143537	3	143537	8.54798e-06	10	INTRON	MODIFIER		BnaA03g00400D			N/A	N/A					New region
A03_144451	3	144451	6.09305e-06	10	NON_SYNONYMOUS_CODING	MODERATE	MISSENSE	BnaA03g00400D	cTg/cAg	L347Q	N/A	N/A					New region
A03_144529	3	144529	2.58382e-06	10	STOP_GAINED	HIGH	MISSENSE	BnaA03g00400D	tCa/tAa	S373*	N/A	N/A					New region
A03_144559	3	144559	4.15233e-06	10	NON_SYNONYMOUS_CODING	MODERATE	MISSENSE	BnaA03g00400D	cCc/cAc	P383H	N/A	N/A					New region
A03_144583	3	144583	2.07215e-06	10	NON_SYNONYMOUS_CODING	MODERATE	MISSENSE	BnaA03g00400D	cTg/cAg	L391Q	N/A	N/A					New region
A03_144627	3	144627	2.76628e-06	10	NON_SYNONYMOUS_CODING	MODERATE	MISSENSE	BnaA03g00400D	Gta/Ata	V406I	N/A	N/A					New region
A03_144752	3	144752	7.42901e-06	10	INTRAGENIC	MODIFIER		BnaA03g00400D			N/A	N/A					New region
A03_144780	3	144780	7.10628e-06	10	INTRAGENIC	MODIFIER		BnaA03g00400D			N/A	N/A					New region
A03_144799	3	144799	9.80331e-06	10	INTERGENIC												New region
A03_144867	3	144867	4.78723e-06	10	INTERGENIC												New region
A03_144872	3	144872	4.42925e-06	10	INTERGENIC												New region
A03_144904	3	144904	5.80192e-06	10	INTERGENIC												New region
A03_144933	3	144933	3.1003e-06	10	INTERGENIC												New region
A03_144957	3	144957	3.51558e-06	10	INTERGENIC												New region
A03_144959	3	144959	3.4961e-06	10	INTERGENIC												New region
A03_144964	3	144964	3.47942e-06	10	INTERGENIC												New region
A03_144973	3	144973	4.31451e-06	10	INTERGENIC												New region
A03_144975	3	144975	4.28488e-06	10	INTERGENIC												New region
A03_144979	3	144979	4.49432e-06	10	INTERGENIC												New region
A03_144983	3	144983	4.70787e-06	10	INTERGENIC												New region
A03_144990	3	144990	4.50695e-06	10	INTERGENIC												New region
A03_145005	3	145005	5.67757e-06	10	INTERGENIC												New region
A03_145008	3	145008	6.01985e-06	10	INTERGENIC												New region
A03_145014	3	145014	5.70487e-06	10	INTERGENIC												New region
A03_145020	3	145020	6.45288e-06	10	INTERGENIC												New region
A03_145021	3	145021	6.4778e-06	10	INTERGENIC												New region
A03_145393	3	145393	2.86963e-06	10	INTERGENIC												New region
A03_145403	3	145403	2.157e-06	10	INTERGENIC												New region
A03_159452	3	159452	7.15178e-06	10	INTRON	MODIFIER		BnaA03g00450D			GO:0003824	catalytic activity					New region
A03_416959	3	416959	7.70266e-06	11	INTERGENIC												New region
A03_417019	3	417019	8.38536e-06	11	INTERGENIC												New region
A03_1941655	3	1941655	5.23653e-06	12	SYNONYMOUS_CODING	LOW	SILENT	BnaA03g04190D	agG/agA	R8	GO:0000166	nucleotide binding					New region
A03_1941683	3	1941683	8.31983e-06	12	NON_SYNONYMOUS_CODING	MODERATE	MISSENSE	BnaA03g04190D	Gac/Aac	D18N	GO:0000166	nucleotide binding					New region
A03_1942404	3	1942404	2.09964e-06	12	SYNONYMOUS_STOP	LOW	SILENT	BnaA03g04190D	tGa/tAa	*140	GO:0000166	nucleotide binding					New region
A03_1942478	3	1942478	1.4721e-06	12	NON_SYNONYMOUS_CODING	MODERATE	MISSENSE	BnaA03g04190D	Tcc/Ccc	S165P	GO:0000166	nucleotide binding					New region
A03_1942484	3	1942484	1.37736e-06	12	NON_SYNONYMOUS_CODING	MODERATE	MISSENSE	BnaA03g04190D	Cct/Tct	P167S	GO:0000166	nucleotide binding					New region
A03_1942517	3	1942517	1.30586e-06	12	STOP_LOST	HIGH	NONSENSE	BnaA03g04190D	Tga/Cga	*178R	GO:0000166	nucleotide binding					New region
A03_1942977	3	1942977	6.87e-06	12	INTRON	MODIFIER		BnaA03g04190D			GO:0000166	nucleotide binding					New region
A03_1943173	3	1943173	5.01476e-06	12	SYNONYMOUS_CODING	LOW	SILENT	BnaA03g04190D	aaG/aaA	K306	GO:0000166	nucleotide binding					New region
A03_4802349	3	4802349	8.252e-06	13	INTRAGENIC	MODIFIER		BnaA03g10630D			GO:0004402	histone acetyltransferase activity					New region
A03_4802759	3	4802759	9.14444e-06	13	INTRAGENIC	MODIFIER		BnaA03g10640D			GO:0003735	structural constituent of ribosome					New region
A03_4802760	3	4802760	8.15427e-06	13	INTRAGENIC	MODIFIER		BnaA03g10640D			GO:0003735	structural constituent of ribosome					New region
A03_4803251	3	4803251	4.43616e-06	13	INTRON	MODIFIER		BnaA03g10640D			GO:0003735	structural constituent of ribosome					New region
A03_4803447	3	4803447	7.33008e-06	13	INTRON	MODIFIER		BnaA03g10640D			GO:0003735	structural constituent of ribosome					New region
A03_4803489	3	4803489	8.38246e-06	13	INTRON	MODIFIER		BnaA03g10640D			GO:0003735	structural constituent of ribosome					New region
A03_4803490	3	4803490	7.62796e-06	13	INTRON	MODIFIER		BnaA03g10640D			GO:0003735	structural constituent of ribosome					New region
A03_4803494	3	4803494	9.20714e-06	13	INTRON	MODIFIER		BnaA03g10640D			GO:0003735	structural constituent of ribosome					New region
A03_13641758	3	13641758	8.49846e-06	14	NON_SYNONYMOUS_CODING	MODERATE	MISSENSE	BnaA03g27780D	tAc/tCc	Y74S	N/A	N/A					New region
A03_14142883	3	14142883	1.03604e-06	15	INTERGENIC												New region
A03_14145323	3	14145323	3.53339e-06	15	INTERGENIC												New region
A03_23416409	3	23416409	2.08564e-06	16	NON_SYNONYMOUS_CODING	MODERATE	MISSENSE	BnaA03g45860D	Tgg/Cgg	W189R	GO:0004672	protein kinase activity					New region
A03_26273834	3	26273834	9.92434e-06	17	INTRAGENIC	MODIFIER		BnaA03g50640D			N/A	N/A					New region
A04_5266192	4	5266192	8.43126e-06	18	INTRON	MODIFIER		BnaA04g06620D			GO:0000049	tRNA binding					New region
A04_5266293	4	5266293	3.70392e-06	18	INTRON	MODIFIER		BnaA04g06620D			GO:0000049	tRNA binding					New region
A04_5646553	4	5646553	3.28018e-06	19	INTRON	MODIFIER		BnaA04g06970D			GO:0008060	ARF GTPase activator activity					New region
A04_6861138	4	6861138	2.05429e-06	20	INTRON	MODIFIER		BnaA04g07800D			GO:0003333	amino acid transmembrane transport					New region
A04_6861141	4	6861141	2.21981e-06	20	INTRON	MODIFIER		BnaA04g07800D			GO:0003333	amino acid transmembrane transport					New region
A04_6945247	4	6945247	9.89823e-06	20	INTRON	MODIFIER		BnaA04g07990D			N/A	N/A					New region
A04_10220228	4	10220228	7.45062e-06	21	INTERGENIC												New region
A04_10220631	4	10220631	5.07586e-06	21	INTERGENIC												New region
A04_10220770	4	10220770	6.01883e-06	21	INTERGENIC												New region
A04_10221609	4	10221609	6.72005e-06	21	NON_SYNONYMOUS_CODING	MODERATE	MISSENSE	BnaA04g11960D	Ctc/Ttc	L215F	GO:0015095	magnesium ion transmembrane transporter activity					New region
A04_10222285	4	10222285	5.14577e-06	21	INTRON	MODIFIER		BnaA04g11960D			GO:0015095	magnesium ion transmembrane transporter activity					New region
A04_10223360	4	10223360	8.80432e-06	21	INTERGENIC												New region
A04_10224167	4	10224167	5.54759e-06	21	INTERGENIC												New region
A04_10224192	4	10224192	7.25457e-06	21	INTERGENIC												New region
A04_10224218	4	10224218	4.74932e-06	21	INTERGENIC												New region
A04_10224228	4	10224228	3.81042e-06	21	INTERGENIC												New region
A04_10224229	4	10224229	4.34601e-06	21	INTERGENIC												New region
A04_10224449	4	10224449	9.45099e-06	21	INTERGENIC												New region
A04_10224454	4	10224454	9.89715e-06	21	INTERGENIC												New region
A04_10224529	4	10224529	7.54222e-06	21	INTERGENIC												New region
A04_10224546	4	10224546	7.67649e-06	21	INTERGENIC												New region
A04_12153549	4	12153549	7.60757e-06	22	INTRAGENIC	MODIFIER		BnaA04g14440D			GO:0003676	nucleic acid binding	AT2G30695.3	bacterial trigger factor	Chr2-13079269-13081095		New region
A04_15531921	4	15531921	9.4149e-06	23	INTRAGENIC	MODIFIER		BnaA04g20030D			N/A	N/A	AT2G44040.1	Dihydrodipicolinate reductase%2C bacterial/plant	Chr2-18221985-18223998		New region
A04_17816506	4	17816506	9.84574e-06	24	INTERGENIC								AT2G30695.3	bacterial trigger factor	Chr2-13079269-13081095		New region
A04_17816510	4	17816510	7.58477e-06	24	INTERGENIC								AT2G44040.1	Dihydrodipicolinate reductase%2C bacterial/plant	Chr2-18221985-18223998		New region
A04_17816515	4	17816515	7.19958e-06	24	INTERGENIC								AT3G59800.1	stress response protein	Chr3-22094846-22096199		New region
A04_17816516	4	17816516	7.14369e-06	24	INTERGENIC												New region
A04_17839967	4	17839967	7.07131e-06	24	NON_SYNONYMOUS_CODING	MODERATE	MISSENSE	BnaA04g24320D	cCt/cTt	P530L	GO:0003682	chromatin binding					New region
A04_17859150	4	17859150	9.05764e-06	24	NON_SYNONYMOUS_CODING	MODERATE	MISSENSE	BnaA04g24390D	aGg/aAg	R46K	GO:0046983	protein dimerization activity					New region
A04_17940112	4	17940112	3.18875e-06	24	INTRAGENIC	MODIFIER		BnaA04g24600D			GO:0003824	catalytic activity					New region
A05_269841	5	269841	5.59917e-06	25	NON_SYNONYMOUS_CODING	MODERATE	MISSENSE	BnaA05g00560D	Tcc/Ccc	S269P	GO:0006508	proteolysis					New region
A05_273169	5	273169	8.91239e-06	25	INTERGENIC												New region
A05_273170	5	273170	8.997e-06	25	INTERGENIC												New region
A05_2917481	5	2917481	4.10579e-06	26	INTRON	MODIFIER		BnaA05g05580D			GO:0005198	structural molecule activity					New region
A05_2917484	5	2917484	4.79107e-06	26	INTRON	MODIFIER		BnaA05g05580D			GO:0005198	structural molecule activity					New region
A05_2917489	5	2917489	4.31723e-06	26	INTRON	MODIFIER		BnaA05g05580D			GO:0005198	structural molecule activity					New region
A05_2917515	5	2917515	4.86758e-06	26	INTRON	MODIFIER		BnaA05g05580D			GO:0005198	structural molecule activity					New region
A05_2917616	5	2917616	7.58054e-06	26	INTRON	MODIFIER		BnaA05g05580D			GO:0005198	structural molecule activity					New region
A05_2917774	5	2917774	7.48986e-06	26	INTRON	MODIFIER		BnaA05g05580D			GO:0005198	structural molecule activity					New region
A05_2918378	5	2918378	8.26956e-06	26	INTRON	MODIFIER		BnaA05g05580D			GO:0005198	structural molecule activity					New region
A05_4816828	5	4816828	8.49185e-06	27	INTERGENIC												New region
A05_4816873	5	4816873	8.40881e-06	27	INTERGENIC												New region
A05_4832648	5	4832648	2.68266e-06	27	INTRON	MODIFIER		BnaA05g08720D			N/A	N/A					New region
A05_20240632	5	20240632	2.77102e-07	28	INTERGENIC								AT2G34930.1	disease resistance family protein / LRR family protein	Chr2-14737169-14739886		New region
A05_20241449	5	20241449	1.15953e-07	28	NON_SYNONYMOUS_CODING	MODERATE	MISSENSE	BnaA05g28520D	Gag/Aag	E66K	GO:0005783	endoplasmic reticulum					New region
A05_22687299	5	22687299	1.20457e-06	29	INTRON	MODIFIER		BnaA05g33540D			GO:0000166	nucleotide binding					New region
A05_22687483	5	22687483	8.83712e-06	29	NON_SYNONYMOUS_CODING	MODERATE	MISSENSE	BnaA05g33540D	Gag/Aag	E466K	GO:0000166	nucleotide binding	AT5G67600.1	cysteine-rich TM module stress tolerance protein	Chr5-26959754-26960226		New region
A06_5407019	6	5407019	3.0552e-06	30	NON_SYNONYMOUS_CODING	MODERATE	MISSENSE	BnaA06g10230D	tCt/tGt	S1199C	GO:0000166	nucleotide binding				LepR4	8,788,697 - 15,468,239	Yu et al., 2013
A06_5407110	6	5407110	6.80067e-06	30	INTRON	MODIFIER		BnaA06g10230D			GO:0000166	nucleotide binding					8,788,697 - 15,468,239
A06_15849189	6	15849189	2.69216e-06	31	NON_SYNONYMOUS_CODING	MODERATE	MISSENSE	BnaA06g22690D	gGt/gAt	G160D	GO:0003677	DNA binding					8,788,697 - 15,468,239
A06_19854215	6	19854215	8.44806e-06	32	NON_SYNONYMOUS_CODING	MODERATE	MISSENSE	BnaA06g29070D	Aaa/Gaa	K396E	GO:0004672	protein kinase activity					New region
A06_23324987	6	23324987	4.04229e-06	33	NON_SYNONYMOUS_CODING	MODERATE	MISSENSE	BnaA06g35510D	Gat/Aat	D234N	N/A	N/A					New region
A07_1832272	7	1832272	3.74061e-06	34	INTERGENIC											Rlm1	8958447 - 10,095,638	Delourme et al.,2004
A07_1832273	7	1832273	3.64904e-06	34	INTERGENIC											Rlm3	13692659	Delourme et al.,2004
A07_1832304	7	1832304	7.52709e-06	34	INTERGENIC											Rlm4	12613553 - 19,455,584	Delourme et al.,2004
A07_1832308	7	1832308	7.79324e-06	34	INTERGENIC											Rlm7	14388083	Parlange et al., 2009
A07_1832359	7	1832359	8.61778e-06	34	INTERGENIC											Rlm9	7980420 - 3980420	Delourme et al.,2004
A07_1832381	7	1832381	7.87534e-06	34	INTERGENIC											LmFr1	5661149 - 6661149	Dion et al., 1995
A07_1832395	7	1832395	7.67252e-06	34	INTERGENIC											LMR1	1,766,514 - 3766514	Mayerhofer et al., 1997
A07_1832474	7	1832474	6.94694e-06	34	INTERGENIC											LEM1	3,990,897 - 10990897	Ferreira et al., 1995
A07_1832488	7	1832488	6.59209e-06	34	INTERGENIC
A07_1832704	7	1832704	5.89771e-06	34	INTERGENIC
A07_1832763	7	1832763	8.73328e-06	34	INTERGENIC
A07_1832803	7	1832803	5.64624e-06	34	INTERGENIC
A07_1832921	7	1832921	1.83374e-06	34	INTERGENIC
A07_1832942	7	1832942	1.822e-06	34	INTERGENIC
A07_1832946	7	1832946	1.76909e-06	34	INTERGENIC
A07_1832947	7	1832947	1.72863e-06	34	INTERGENIC
A07_1832988	7	1832988	7.03181e-07	34	INTERGENIC
A07_1833106	7	1833106	6.54335e-06	34	INTERGENIC
A07_1833198	7	1833198	4.26713e-06	34	INTERGENIC
A07_1833494	7	1833494	5.25409e-06	34	INTRAGENIC	MODIFIER		BnaA07g02180D			GO:0005622	intracellular
A07_4924604	7	4924604	8.90739e-06	35	INTERGENIC
A07_10606314	7	10606314	3.1184e-06	36	INTRON	MODIFIER		BnaA07g11370D			GO:0004096	catalase activity
A07_10606317	7	10606317	2.98245e-06	36	INTRON	MODIFIER		BnaA07g11370D			GO:0004096	catalase activity
A07_10606350	7	10606350	2.3678e-06	36	NON_SYNONYMOUS_CODING	MODERATE	MISSENSE	BnaA07g11370D	Cgt/Tgt	R186C	GO:0004096	catalase activity
A07_10606684	7	10606684	9.01091e-07	36	INTRON	MODIFIER		BnaA07g11370D			GO:0004096	catalase activity
A07_10606729	7	10606729	3.24695e-06	36	SYNONYMOUS_CODING	LOW	SILENT	BnaA07g11370D	tcG/tcC	S89	GO:0004096	catalase activity
A07_10606738	7	10606738	3.98751e-06	36	SYNONYMOUS_CODING	LOW	SILENT	BnaA07g11370D	gcT/gcC	A86	GO:0004096	catalase activity
A07_10607087	7	10607087	7.37706e-06	36	INTRON	MODIFIER		BnaA07g11370D			GO:0004096	catalase activity
A07_13001036	7	13001036	5.98832e-06	37	INTERGENIC
A07_15755953	7	15755953	8.90244e-06	38	SYNONYMOUS_CODING	LOW	SILENT	BnaA07g19840D	ttT/ttC	F344	GO:0000079	regulation of cyclin-dependent protein serine/threonine kinase activity
A07_18544724	7	18544724	8.85347e-06	39	INTRON	MODIFIER		BnaA07g24840D			GO:0000166	nucleotide binding
A07_23522277	7	23522277	6.32504e-06	40	INTERGENIC								AT3G62630.1	stress response NST1-like protein (DUF1645)	Chr3-23163937-23165079		New region
A07_23523636	7	23523636	4.54311e-06	40	INTERGENIC								AT1G76080.1	chloroplastic drought-induced stress protein of 32 kD	Chr1-28548063-28549348		New region
A08_11610634	8	11610634	5.31928e-06	41	INTERGENIC								AT1G10090.1	Early-responsive to dehydration stress protein	Chr1-3290572-46110006	Rlm5 (LG8)	unknown	Balesdent et al., 2002
A08_11610635	8	11610635	4.30051e-06	41	INTERGENIC												New region
A08_11610649	8	11610649	4.26395e-06	41	INTRAGENIC	MODIFIER		BnaA08g13380D			N/A	N/A					New region
A08_11610737	8	11610737	5.1033e-06	41	INTRAGENIC	MODIFIER		BnaA08g13380D			N/A	N/A					New region
A08_11610784	8	11610784	8.44222e-06	41	INTRAGENIC	MODIFIER		BnaA08g13380D			N/A	N/A					New region
A08_11610786	8	11610786	5.92684e-06	41	INTRAGENIC	MODIFIER		BnaA08g13380D			N/A	N/A					New region
A08_11611660	8	11611660	9.10052e-06	41	INTRON	MODIFIER		BnaA08g13380D			N/A	N/A					New region
A08_11611760	8	11611760	2.48986e-06	41	INTRON	MODIFIER		BnaA08g13380D			N/A	N/A					New region
A08_11611801	8	11611801	3.22241e-06	41	INTRON	MODIFIER		BnaA08g13380D			N/A	N/A					New region
A08_11611802	8	11611802	2.75416e-06	41	INTRON	MODIFIER		BnaA08g13380D			N/A	N/A					New region
A08_11612034	8	11612034	8.75821e-07	41	INTRON	MODIFIER		BnaA08g13380D			N/A	N/A					New region
A08_11612042	8	11612042	8.80671e-07	41	INTRON	MODIFIER		BnaA08g13380D			N/A	N/A					New region
A08_11612046	8	11612046	8.69955e-07	41	INTRON	MODIFIER		BnaA08g13380D			N/A	N/A					New region
A08_11612059	8	11612059	1.07962e-06	41	INTRON	MODIFIER		BnaA08g13380D			N/A	N/A					New region
A08_11612142	8	11612142	1.42124e-06	41	SYNONYMOUS_CODING	LOW	SILENT	BnaA08g13380D	ctT/ctC	L268	N/A	N/A					New region
A08_11612336	8	11612336	2.17265e-06	41	INTRAGENIC	MODIFIER		BnaA08g13380D			N/A	N/A					New region
A08_11612356	8	11612356	6.12532e-06	41	INTRAGENIC	MODIFIER		BnaA08g13380D			N/A	N/A					New region
A08_11612625	8	11612625	1.64917e-06	41	NON_SYNONYMOUS_CODING	MODERATE	MISSENSE	BnaA08g13390D	tGc/tCc	C299S	GO:0005737	cytoplasm					New region
A08_11643058	8	11643058	5.11532e-06	41	INTERGENIC												New region
A08_11692372	8	11692372	8.32058e-06	41	INTRAGENIC	MODIFIER		BnaA08g13530D			GO:0003723	RNA binding					New region
A08_11692592	8	11692592	6.10158e-06	41	NON_SYNONYMOUS_CODING	MODERATE	MISSENSE	BnaA08g13530D	Gca/Tca	A428S	GO:0003723	RNA binding					New region
A08_11692593	8	11692593	6.03783e-06	41	NON_SYNONYMOUS_CODING	MODERATE	MISSENSE	BnaA08g13530D	aaG/aaC	K427N	GO:0003723	RNA binding					New region
A08_11692594	8	11692594	6.00451e-06	41	NON_SYNONYMOUS_CODING	MODERATE	MISSENSE	BnaA08g13530D	aAg/aCg	K427T	GO:0003723	RNA binding					New region
A08_11692608	8	11692608	5.93797e-06	41	SYNONYMOUS_CODING	LOW	SILENT	BnaA08g13530D	gaG/gaA	E422	GO:0003723	RNA binding					New region
A08_11692641	8	11692641	5.8966e-06	41	SYNONYMOUS_CODING	LOW	SILENT	BnaA08g13530D	acG/acA	T411	GO:0003723	RNA binding					New region
A08_11692657	8	11692657	5.33559e-06	41	NON_SYNONYMOUS_CODING	MODERATE	MISSENSE	BnaA08g13530D	gAt/gCt	D406A	GO:0003723	RNA binding					New region
A08_11692738	8	11692738	4.55953e-06	41	NON_SYNONYMOUS_CODING	MODERATE	MISSENSE	BnaA08g13530D	tCa/tTa	S379L	GO:0003723	RNA binding					New region
A08_11692739	8	11692739	5.16611e-06	41	NON_SYNONYMOUS_CODING	MODERATE	MISSENSE	BnaA08g13530D	Tca/Gca	S379A	GO:0003723	RNA binding					New region
A08_16215294	8	16215294	1.20485e-06	42	INTERGENIC												New region
A08_17787338	8	17787338	5.93961e-06	43	INTRAGENIC	MODIFIER		BnaA08g26100D			GO:0004672	protein kinase activity					New region
A08_17787427	8	17787427	6.17957e-06	43	INTERGENIC												New region
A08_17796402	8	17796402	7.27268e-06	43	INTERGENIC												New region
A08_18108921	8	18108921	7.30081e-06	44	INTRON	MODIFIER		BnaA08g26940D			GO:0005509	calcium ion binding					New region
A08_18109118	8	18109118	7.70264e-06	44	INTRON	MODIFIER		BnaA08g26940D			GO:0005509	calcium ion binding					New region
A08_18109310	8	18109310	5.16072e-06	44	NON_SYNONYMOUS_CODING	MODERATE	MISSENSE	BnaA08g26940D	Tct/Cct	S98P	GO:0005509	calcium ion binding					New region
A08_18109340	8	18109340	4.64868e-06	44	NON_SYNONYMOUS_CODING	MODERATE	MISSENSE	BnaA08g26940D	Aca/Gca	T108A	GO:0005509	calcium ion binding					New region
A08_18110931	8	18110931	1.83035e-06	44	INTRON	MODIFIER		BnaA08g26940D			GO:0005509	calcium ion binding					New region
A08_18816084	8	18816084	8.19564e-06	45	INTERGENIC												New region
A08_18816085	8	18816085	7.44451e-06	45	INTERGENIC												New region
A09_741861	9	741861	6.53506e-06	46	INTRON	MODIFIER		BnaA09g01400D			GO:0009055	electron carrier activity					New region
A09_8946623	9	8946623	3.61351e-06	47	INTRON	MODIFIER		BnaA09g15360D			GO:0005515	protein binding					New region
A09_8952334	9	8952334	9.20451e-06	47	INTERGENIC												New region
A09_9005735	9	9005735	6.47567e-06	47	NON_SYNONYMOUS_CODING	MODERATE	MISSENSE	BnaA09g15460D	Tac/Aac	Y360N	GO:0003676	nucleic acid binding					New region
A09_12788492	9	12788492	9.50794e-06	48	INTERGENIC												New region
A09_25401583	9	25401583	7.90748e-06	49	INTRON	MODIFIER		BnaA09g34700D			GO:0003777	microtubule motor activity					New region
A10_10459187	10	10459187	5.58837e-06	50	INTERGENIC								AT1G01170.2	ozone-responsive stress-like protein (DUF1138)	Chr1-74105-74443	Rlm2	11222608	Larkan et al., 2014
A10_10459493	10	10459493	5.03847e-06	50	INTERGENIC											LepR3	11602493	Yu et al., 2007
A10_15386273	10	15386273	5.6637e-06	51	NON_SYNONYMOUS_CODING	MODERATE	MISSENSE	BnaA10g23190D	Gat/Aat	D85N	GO:0004668	protein-arginine deiminase activity				BLMR1	924,679 - 1124679	Long et al., 2011
A10_15386274	10	15386274	5.49094e-06	51	NON_SYNONYMOUS_CODING	MODERATE	MISSENSE	BnaA10g23190D	gAt/gTt	D85V	GO:0004668	protein-arginine deiminase activity				BLMR2 and LepR2	16870191	Long et al., 2011 and Yu et al., 2005
C01_483267	11	483267	3.6055e-08	52	SYNONYMOUS_CODING	LOW	SILENT	BnaC01g01110D	gaC/gaT	D378	GO:0005524	ATP binding	AT3G22520.1	spindle assembly abnormal protein	Chr3-7974984-7977406		New region
C01_8987164	11	8987164	9.40477e-06	53	INTRON	MODIFIER		BnaC01g13780D			N/A	N/A	AT5G04080.1	cysteine-rich TM module stress tolerance protein	Chr5-1104815-1105186		New region
C03_20168080	13	20168080	6.46758e-06	54	INTRAGENIC	MODIFIER		BnaC03g32950D			N/A	N/A	AT3G22520.1	spindle assembly abnormal protein	Chr3-7974984-7977406		New region
C03_49259071	13	49259071	2.75788e-06	55	INTERGENIC								AT2G44040.1	Dihydrodipicolinate reductase%2C bacterial/plant	Chr3-22124497-22126369		New region
C03_49259146	13	49259146	5.15619e-06	55	INTERGENIC								AT2G44040.1	Dihydrodipicolinate reductase%2C bacterial/plant	Chr3-22124497-22126369		New region
C03_49259714	13	49259714	3.50189e-06	55	INTRON	MODIFIER		BnaC03g60060D			GO:0004842	ubiquitin-protein transferase activity					New region
C03_49259841	13	49259841	2.01993e-06	55	INTRON	MODIFIER		BnaC03g60060D			GO:0004842	ubiquitin-protein transferase activity					New region
C03_49260103	13	49260103	8.56953e-07	55	INTRON	MODIFIER		BnaC03g60060D			GO:0004842	ubiquitin-protein transferase activity					New region
C03_49260152	13	49260152	1.12529e-07	55	INTRON	MODIFIER		BnaC03g60060D			GO:0004842	ubiquitin-protein transferase activity					New region
C03_49260153	13	49260153	4.70032e-07	55	INTRON	MODIFIER		BnaC03g60060D			GO:0004842	ubiquitin-protein transferase activity					New region
C03_49260520	13	49260520	2.49488e-07	55	INTRON	MODIFIER		BnaC03g60060D			GO:0004842	ubiquitin-protein transferase activity					New region
C03_49260574	13	49260574	7.75781e-07	55	INTRON	MODIFIER		BnaC03g60060D			GO:0004842	ubiquitin-protein transferase activity					New region
C03_49265050	13	49265050	4.938e-06	55	INTRON	MODIFIER		BnaC03g60070D			GO:0005488	binding					New region
C04_795412	14	795412	4.17269e-06	56	NON_SYNONYMOUS_CODING	MODERATE	MISSENSE	BnaC04g01000D	aAg/aGg	K904R	GO:0051087	chaperone binding					New region
C04_795419	14	795419	4.25206e-06	56	SYNONYMOUS_CODING	LOW	SILENT	BnaC04g01000D	taC/taT	Y906	GO:0051087	chaperone binding					New region
C04_795425	14	795425	4.34154e-06	56	SYNONYMOUS_CODING	LOW	SILENT	BnaC04g01000D	tgC/tgT	C908	GO:0051087	chaperone binding					New region
C04_795495	14	795495	8.95467e-06	56	INTRAGENIC	MODIFIER		BnaC04g01000D			GO:0051087	chaperone binding					New region
C04_795527	14	795527	4.48909e-06	56	INTRAGENIC	MODIFIER		BnaC04g01000D			GO:0051087	chaperone binding					New region
C04_795578	14	795578	4.64434e-06	56	INTERGENIC												New region
C04_796283	14	796283	3.29832e-06	56	INTERGENIC												New region
C04_796875	14	796875	8.84049e-06	56	INTERGENIC												New region
C04_797097	14	797097	5.49743e-06	56	INTRAGENIC	MODIFIER		BnaC04g01010D			N/A	N/A					New region
C04_797105	14	797105	4.03512e-06	56	INTRAGENIC	MODIFIER		BnaC04g01010D			N/A	N/A					New region
C04_3846333	14	3846333	4.11266e-06	57	INTERGENIC								AT2G44040.1	Dihydrodipicolinate reductase%2C bacterial/plant	Chr3-22124497-22126491		New region
C04_3846396	14	3846396	3.50656e-06	57	INTERGENIC												New region
C04_3846397	14	3846397	9.10635e-06	57	INTERGENIC												New region
C04_4791635	14	4791635	1.35613e-06	58	INTRON	MODIFIER		BnaC04g06630D			GO:0006814	sodium ion transport					New region
C04_4791668	14	4791668	5.72881e-06	58	INTRON	MODIFIER		BnaC04g06630D			GO:0006814	sodium ion transport					New region
C04_4791938	14	4791938	3.25694e-06	58	INTRON	MODIFIER		BnaC04g06630D			GO:0006814	sodium ion transport					New region
C04_4791949	14	4791949	8.07883e-06	58	INTRON	MODIFIER		BnaC04g06630D			GO:0006814	sodium ion transport					New region
C04_4791964	14	4791964	8.30337e-06	58	INTRON	MODIFIER		BnaC04g06630D			GO:0006814	sodium ion transport					New region
C04_4792056	14	4792056	4.07292e-06	58	SYNONYMOUS_CODING	LOW	SILENT	BnaC04g06630D	ggA/ggG	G215	GO:0006814	sodium ion transport					New region
C04_4792128	14	4792128	4.55825e-06	58	SYNONYMOUS_CODING	LOW	SILENT	BnaC04g06630D	gcA/gcG	A191	GO:0006814	sodium ion transport					New region
C04_4792152	14	4792152	2.1803e-06	58	SYNONYMOUS_CODING	LOW	SILENT	BnaC04g06630D	acT/acA	T183	GO:0006814	sodium ion transport					New region
C04_4792345	14	4792345	5.80644e-06	58	INTRON	MODIFIER		BnaC04g06630D			GO:0006814	sodium ion transport					New region
C04_4794297	14	4794297	4.59382e-06	58	INTRON	MODIFIER		BnaC04g06640D			GO:0003755	peptidyl-prolyl cis-trans isomerase activity					New region
C04_6041535	14	6041535	5.43073e-06	59	INTERGENIC												New region
C04_6459981	14	6459981	6.05517e-06	60	INTRON	MODIFIER		BnaC04g08610D			N/A	N/A					New region
C04_6460002	14	6460002	5.8189e-06	60	INTRON	MODIFIER		BnaC04g08610D			N/A	N/A					New region
C04_6460584	14	6460584	8.90124e-06	60	INTRAGENIC	MODIFIER		BnaC04g08610D			N/A	N/A					New region
C04_26090780	14	26090780	4.69108e-06	61	NON_SYNONYMOUS_CODING	MODERATE	MISSENSE	BnaC04g25160D	cGc/cAc	R104H	GO:0004672	protein kinase activity					New region
C04_47331241	14	47331241	7.38336e-06	62	INTRON	MODIFIER		BnaC04g48930D			GO:0004416	hydroxyacylglutathione hydrolase activity					New region
C05_7807600	15	7807600	2.82851e-06	63	NON_SYNONYMOUS_CODING	MODERATE	MISSENSE	BnaC05g13520D	tTt/tAt	F390Y	N/A	N/A					New region
C05_7807620	15	7807620	9.61104e-06	63	NON_SYNONYMOUS_CODING	MODERATE	MISSENSE	BnaC05g13520D	Gtc/Atc	V397I	N/A	N/A					New region
C06_15935066	16	15935066	2.2049e-06	64	SYNONYMOUS_CODING	LOW	SILENT	BnaC06g13170D	ctA/ctC	L140	GO:0004842	ubiquitin-protein transferase activity					New region
C06_15935083	16	15935083	3.17742e-06	64	NON_SYNONYMOUS_CODING	MODERATE	MISSENSE	BnaC06g13170D	aCt/aTt	T146I	GO:0004842	ubiquitin-protein transferase activity					New region
C06_15935137	16	15935137	1.99057e-06	64	INTRON	MODIFIER		BnaC06g13170D			GO:0004842	ubiquitin-protein transferase activity					New region
C06_15935158	16	15935158	2.86446e-06	64	INTRON	MODIFIER		BnaC06g13170D			GO:0004842	ubiquitin-protein transferase activity					New region
C06_15935317	16	15935317	6.9047e-07	64	INTERGENIC												New region
C06_15935354	16	15935354	3.17392e-06	64	INTERGENIC												New region
C06_15935364	16	15935364	7.68079e-06	64	INTERGENIC												New region
C06_15935428	16	15935428	7.83665e-07	64	INTERGENIC												New region
C06_15935585	16	15935585	7.65826e-06	64	INTERGENIC												New region
C06_15935626	16	15935626	8.01153e-06	64	INTERGENIC												New region
C06_15935631	16	15935631	7.64617e-06	64	INTERGENIC												New region
C06_15935993	16	15935993	7.39168e-06	64	INTRAGENIC	MODIFIER		BnaC06g13180D			N/A	N/A					New region
C06_15936026	16	15936026	7.40796e-06	64	INTRAGENIC	MODIFIER		BnaC06g13180D			N/A	N/A					New region
C06_15936027	16	15936027	7.40253e-06	64	INTRAGENIC	MODIFIER		BnaC06g13180D			N/A	N/A					New region
C06_15936266	16	15936266	6.64582e-06	64	SYNONYMOUS_CODING	LOW	SILENT	BnaC06g13180D	Aga/Cga	R698	N/A	N/A					New region
C06_15936299	16	15936299	2.04502e-06	64	NON_SYNONYMOUS_CODING	MODERATE	MISSENSE	BnaC06g13180D	Acc/Gcc	T687A	N/A	N/A					New region
C06_25300828	16	25300828	3.79895e-06	65	INTRON	MODIFIER		BnaC06g23460D			GO:0005515	protein binding					New region
C06_25301365	16	25301365	3.81042e-06	65	INTRON	MODIFIER		BnaC06g23460D			GO:0005515	protein binding					New region
C06_25442922	16	25442922	9.03246e-06	65	SYNONYMOUS_CODING	LOW	SILENT	BnaC06g23640D	tcT/tcG	S59	N/A	N/A	AT1G69390.1	homologue of bacterial MinE1	Chr1-26084721-26086284		New region
C06_28340821	16	28340821	5.03986e-06	66	INTERGENIC												New region
C06_28340875	16	28340875	9.46953e-06	66	INTERGENIC												New region
C06_28340884	16	28340884	9.7559e-06	66	INTERGENIC												New region
C06_28340896	16	28340896	8.07237e-06	66	INTERGENIC												New region
C06_28340941	16	28340941	7.66373e-06	66	INTERGENIC												New region
C06_28340978	16	28340978	8.16299e-06	66	INTERGENIC												New region
C06_28340983	16	28340983	8.20954e-06	66	INTERGENIC												New region
C06_28340985	16	28340985	8.24617e-06	66	INTERGENIC												New region
C06_28340991	16	28340991	8.27349e-06	66	INTERGENIC												New region
C06_28341208	16	28341208	9.36433e-06	66	INTERGENIC												New region
C06_28743171	16	28743171	6.99357e-06	67	NON_SYNONYMOUS_CODING	MODERATE	MISSENSE	BnaC06g27410D	Gta/Ata	V156I	N/A	N/A					New region
C06_32555569	16	32555569	6.50471e-06	68	INTRON	MODIFIER		BnaC06g32270D			N/A	N/A					New region
C06_32582116	16	32582116	7.73272e-06	68	SYNONYMOUS_CODING	LOW	SILENT	BnaC06g32350D	ctA/ctC	L163	GO:0003980	UDP-glucose:glycoprotein glucosyltransferase activity					New region
C06_32582119	16	32582119	8.24902e-06	68	SYNONYMOUS_CODING	LOW	SILENT	BnaC06g32350D	ctG/ctC	L164	GO:0003980	UDP-glucose:glycoprotein glucosyltransferase activity					New region
C06_32582164	16	32582164	9.58937e-06	68	INTRON	MODIFIER		BnaC06g32350D			GO:0003980	UDP-glucose:glycoprotein glucosyltransferase activity					New region
C06_32588395	16	32588395	8.42245e-06	68	INTRON	MODIFIER		BnaC06g32350D			GO:0003980	UDP-glucose:glycoprotein glucosyltransferase activity					New region
C06_32590007	16	32590007	7.90123e-06	68	INTRON	MODIFIER		BnaC06g32350D			GO:0003980	UDP-glucose:glycoprotein glucosyltransferase activity					New region
C06_32590017	16	32590017	5.54561e-06	68	INTRON	MODIFIER		BnaC06g32350D			GO:0003980	UDP-glucose:glycoprotein glucosyltransferase activity					New region
C06_32590091	16	32590091	7.72836e-06	68	INTRON	MODIFIER		BnaC06g32350D			GO:0003980	UDP-glucose:glycoprotein glucosyltransferase activity					New region
C06_32590107	16	32590107	7.68938e-06	68	INTRON	MODIFIER		BnaC06g32350D			GO:0003980	UDP-glucose:glycoprotein glucosyltransferase activity					New region
C06_32590112	16	32590112	5.04289e-06	68	INTRON	MODIFIER		BnaC06g32350D			GO:0003980	UDP-glucose:glycoprotein glucosyltransferase activity					New region
C06_32590119	16	32590119	8.46845e-06	68	INTRON	MODIFIER		BnaC06g32350D			GO:0003980	UDP-glucose:glycoprotein glucosyltransferase activity					New region
C06_32590125	16	32590125	8.98872e-06	68	INTRON	MODIFIER		BnaC06g32350D			GO:0003980	UDP-glucose:glycoprotein glucosyltransferase activity					New region
C06_32590324	16	32590324	5.18308e-06	68	INTRON	MODIFIER		BnaC06g32350D			GO:0003980	UDP-glucose:glycoprotein glucosyltransferase activity					New region
C06_32590881	16	32590881	2.48575e-06	68	INTRON	MODIFIER		BnaC06g32350D			GO:0003980	UDP-glucose:glycoprotein glucosyltransferase activity					New region
C06_32590953	16	32590953	2.65149e-06	68	INTRON	MODIFIER		BnaC06g32350D			GO:0003980	UDP-glucose:glycoprotein glucosyltransferase activity					New region
C06_32591078	16	32591078	2.63076e-06	68	INTRON	MODIFIER		BnaC06g32350D			GO:0003980	UDP-glucose:glycoprotein glucosyltransferase activity					New region
C06_32591708	16	32591708	7.06951e-07	68	INTRAGENIC	MODIFIER		BnaC06g32350D			GO:0003980	UDP-glucose:glycoprotein glucosyltransferase activity					New region
C06_32591806	16	32591806	2.52837e-06	68	INTERGENIC												New region
C06_32591894	16	32591894	6.43211e-06	68	INTRAGENIC	MODIFIER		BnaC06g32360D			GO:0003824	catalytic activity					New region
C06_32591899	16	32591899	5.78901e-06	68	INTRAGENIC	MODIFIER		BnaC06g32360D			GO:0003824	catalytic activity					New region
C06_32591900	16	32591900	6.09326e-06	68	INTRAGENIC	MODIFIER		BnaC06g32360D			GO:0003824	catalytic activity					New region
C06_32591918	16	32591918	7.62718e-06	68	INTRAGENIC	MODIFIER		BnaC06g32360D			GO:0003824	catalytic activity					New region
C06_32591921	16	32591921	8.13776e-06	68	INTRAGENIC	MODIFIER		BnaC06g32360D			GO:0003824	catalytic activity					New region
C06_32591922	16	32591922	8.69637e-06	68	INTRAGENIC	MODIFIER		BnaC06g32360D			GO:0003824	catalytic activity					New region
C06_32591937	16	32591937	3.9593e-06	68	INTRAGENIC	MODIFIER		BnaC06g32360D			GO:0003824	catalytic activity					New region
C06_32592166	16	32592166	5.20521e-06	68	INTRON	MODIFIER		BnaC06g32360D			GO:0003824	catalytic activity					New region
C06_32592419	16	32592419	5.83477e-06	68	SYNONYMOUS_CODING	LOW	SILENT	BnaC06g32360D	aaC/aaT	N317	GO:0003824	catalytic activity					New region
C06_32594050	16	32594050	9.1952e-07	68	INTRON	MODIFIER		BnaC06g32360D			GO:0003824	catalytic activity					New region
C06_32594181	16	32594181	4.0636e-07	68	SYNONYMOUS_CODING	LOW	SILENT	BnaC06g32360D	ccT/ccA	P9	GO:0003824	catalytic activity					New region
C06_32594191	16	32594191	4.02505e-07	68	NON_SYNONYMOUS_CODING	MODERATE	MISSENSE	BnaC06g32360D	aGt/aCt	S6T	GO:0003824	catalytic activity					New region
C06_32594215	16	32594215	4.93574e-07	68	INTRAGENIC	MODIFIER		BnaC06g32360D			GO:0003824	catalytic activity					New region
C06_32594272	16	32594272	2.89224e-06	68	INTRAGENIC	MODIFIER		BnaC06g32360D			GO:0003824	catalytic activity					New region
C06_32594298	16	32594298	9.94361e-07	68	INTERGENIC												New region
C06_32594338	16	32594338	6.54835e-07	68	INTERGENIC												New region
C06_32594374	16	32594374	7.09111e-07	68	INTERGENIC												New region
C06_32594376	16	32594376	8.04767e-07	68	INTERGENIC												New region
C06_32594389	16	32594389	6.8005e-07	68	INTERGENIC												New region
C06_32594395	16	32594395	7.19461e-07	68	INTERGENIC												New region
C06_32594593	16	32594593	3.07082e-06	68	INTERGENIC												New region
C06_32594614	16	32594614	3.26693e-07	68	INTERGENIC												New region
C06_32594681	16	32594681	8.43876e-07	68	INTERGENIC												New region
C06_32594738	16	32594738	8.57536e-07	68	INTERGENIC												New region
C06_32594808	16	32594808	5.26284e-07	68	INTERGENIC												New region
C06_32594826	16	32594826	1.81922e-06	68	INTERGENIC												New region
C06_32594827	16	32594827	9.08179e-07	68	INTERGENIC												New region
C06_32594833	16	32594833	9.24892e-07	68	INTERGENIC												New region
C06_32594840	16	32594840	9.46624e-07	68	INTERGENIC												New region
C06_32594857	16	32594857	9.66946e-07	68	INTERGENIC												New region
C06_32594870	16	32594870	9.90525e-07	68	INTERGENIC												New region
C06_32594949	16	32594949	1.47174e-06	68	INTERGENIC												New region
C06_32595044	16	32595044	1.65009e-06	68	INTERGENIC												New region
C06_32595112	16	32595112	1.66365e-06	68	INTERGENIC												New region
C06_32597727	16	32597727	7.38209e-07	68	INTERGENIC												New region
C06_32597861	16	32597861	2.06003e-06	68	INTERGENIC												New region
C06_32597917	16	32597917	1.99513e-06	68	INTERGENIC												New region
C06_32597972	16	32597972	2.50605e-06	68	INTERGENIC												New region
C06_32598076	16	32598076	4.12161e-06	68	INTERGENIC												New region
C06_32598170	16	32598170	1.92019e-06	68	INTERGENIC												New region
C06_32598171	16	32598171	1.94622e-06	68	INTERGENIC												New region
C06_32598190	16	32598190	1.98982e-06	68	INTERGENIC												New region
C06_32598192	16	32598192	1.99118e-06	68	INTERGENIC												New region
C06_32598194	16	32598194	2.05657e-06	68	INTERGENIC												New region
C06_32598195	16	32598195	2.60839e-06	68	INTERGENIC												New region
C06_32598301	16	32598301	2.80655e-06	68	INTERGENIC												New region
C06_32598376	16	32598376	2.05052e-06	68	INTERGENIC												New region
C06_32598387	16	32598387	2.09544e-06	68	INTERGENIC												New region
C06_32598500	16	32598500	4.22295e-06	68	INTERGENIC												New region
C06_32598501	16	32598501	4.30322e-06	68	INTERGENIC												New region
C06_32598571	16	32598571	3.29199e-06	68	INTERGENIC												New region
C06_32598671	16	32598671	2.02483e-06	68	INTERGENIC												New region
C06_32598678	16	32598678	1.84474e-06	68	INTERGENIC												New region
C06_32598843	16	32598843	4.82972e-06	68	INTERGENIC												New region
C06_32598852	16	32598852	3.59257e-06	68	INTERGENIC												New region
C06_32598944	16	32598944	6.22517e-06	68	INTERGENIC												New region
C06_32598958	16	32598958	2.93142e-06	68	INTERGENIC												New region
C06_32598979	16	32598979	6.70502e-06	68	INTERGENIC												New region
C06_32599067	16	32599067	8.46473e-06	68	INTERGENIC												New region
C06_32599068	16	32599068	8.71491e-06	68	INTERGENIC												New region
C06_32599462	16	32599462	8.17855e-06	68	INTERGENIC												New region
C06_32721780	16	32721780	7.23308e-06	68	INTRON	MODIFIER		BnaC06g32590D			GO:0016491	oxidoreductase activity					New region
C06_32861289	16	32861289	8.84259e-06	69	INTRON	MODIFIER		BnaC06g32790D			GO:0004672	protein kinase activity					New region
C06_32880745	16	32880745	4.52147e-06	69	INTERGENIC												New region
C06_33035861	16	33035861	5.9386e-06	69	INTERGENIC												New region
C06_33037050	16	33037050	5.60714e-06	69	INTERGENIC												New region
C06_33943262	16	33943262	9.16603e-06	70	INTRON	MODIFIER		BnaC06g34480D			GO:0004601	peroxidase activity					New region
C06_34304258	16	34304258	2.26679e-06	71	INTRON	MODIFIER		BnaC06g35250D			GO:0004672	protein kinase activity					New region
C06_34304284	16	34304284	4.31259e-06	71	INTRON	MODIFIER		BnaC06g35250D			GO:0004672	protein kinase activity					New region
C06_34304300	16	34304300	3.36126e-06	71	INTRON	MODIFIER		BnaC06g35250D			GO:0004672	protein kinase activity					New region
C06_34304319	16	34304319	2.64866e-06	71	INTRON	MODIFIER		BnaC06g35250D			GO:0004672	protein kinase activity					New region
C06_34304357	16	34304357	2.44293e-06	71	INTRON	MODIFIER		BnaC06g35250D			GO:0004672	protein kinase activity					New region
C06_34304377	16	34304377	7.62055e-06	71	INTRON	MODIFIER		BnaC06g35250D			GO:0004672	protein kinase activity					New region
C06_34304383	16	34304383	6.28578e-06	71	INTRON	MODIFIER		BnaC06g35250D			GO:0004672	protein kinase activity					New region
C06_34304407	16	34304407	5.36699e-06	71	INTRON	MODIFIER		BnaC06g35250D			GO:0004672	protein kinase activity					New region
C06_34304470	16	34304470	4.44722e-06	71	INTRON	MODIFIER		BnaC06g35250D			GO:0004672	protein kinase activity					New region
C06_34304497	16	34304497	2.26637e-06	71	INTRON	MODIFIER		BnaC06g35250D			GO:0004672	protein kinase activity					New region
C06_34304507	16	34304507	2.11082e-06	71	INTRON	MODIFIER		BnaC06g35250D			GO:0004672	protein kinase activity					New region
C06_34304511	16	34304511	1.89387e-06	71	INTRON	MODIFIER		BnaC06g35250D			GO:0004672	protein kinase activity					New region
C06_34304563	16	34304563	1.07883e-06	71	INTRON	MODIFIER		BnaC06g35250D			GO:0004672	protein kinase activity					New region
C06_34304570	16	34304570	1.54711e-06	71	INTRON	MODIFIER		BnaC06g35250D			GO:0004672	protein kinase activity					New region
C06_34304581	16	34304581	1.41499e-06	71	INTRON	MODIFIER		BnaC06g35250D			GO:0004672	protein kinase activity					New region
C06_34304582	16	34304582	1.26373e-06	71	INTRON	MODIFIER		BnaC06g35250D			GO:0004672	protein kinase activity					New region
C06_34304593	16	34304593	1.06584e-06	71	INTRON	MODIFIER		BnaC06g35250D			GO:0004672	protein kinase activity					New region
C06_34304604	16	34304604	1.03047e-06	71	INTRON	MODIFIER		BnaC06g35250D			GO:0004672	protein kinase activity					New region
C06_34305147	16	34305147	6.29624e-07	71	INTRAGENIC	MODIFIER		BnaC06g35250D			GO:0004672	protein kinase activity					New region
C06_34305220	16	34305220	4.77825e-06	71	INTERGENIC												New region
C06_34305688	16	34305688	1.47721e-06	71	INTERGENIC												New region
C06_34305731	16	34305731	1.52284e-06	71	INTERGENIC												New region
C06_34305732	16	34305732	1.55018e-06	71	INTERGENIC												New region
C06_34305733	16	34305733	1.57899e-06	71	INTERGENIC												New region
C06_34306007	16	34306007	5.14608e-06	71	INTERGENIC												New region
C06_34306432	16	34306432	1.64973e-06	71	INTERGENIC												New region
C06_34306644	16	34306644	2.21395e-06	71	NON_SYNONYMOUS_CODING	MODERATE	MISSENSE	BnaC06g35260D	tGc/tCc	C65S	GO:0009059	macromolecule biosynthetic process					New region
C06_34306646	16	34306646	6.56857e-06	71	SYNONYMOUS_CODING	LOW	SILENT	BnaC06g35260D	ctT/ctC	L64	GO:0009059	macromolecule biosynthetic process					New region
C06_34387394	16	34387394	1.45481e-06	71	INTRAGENIC	MODIFIER		BnaC06g35390D			N/A	N/A					New region
C06_34387410	16	34387410	1.4256e-06	71	INTRAGENIC	MODIFIER		BnaC06g35390D			N/A	N/A					New region
C06_34387411	16	34387411	1.55922e-06	71	INTRAGENIC	MODIFIER		BnaC06g35390D			N/A	N/A					New region
C06_34389028	16	34389028	5.06534e-06	71	INTERGENIC												New region
C06_34389038	16	34389038	5.11674e-06	71	INTERGENIC												New region
C06_34389055	16	34389055	5.54569e-06	71	INTERGENIC												New region
C06_34389113	16	34389113	4.04751e-06	71	INTERGENIC												New region
C06_34389384	16	34389384	6.52943e-06	71	INTERGENIC												New region
C06_34389461	16	34389461	6.6961e-06	71	INTERGENIC												New region
C06_34389507	16	34389507	6.80271e-06	71	INTERGENIC												New region
C06_34389698	16	34389698	7.20008e-06	71	INTERGENIC												New region
C06_34389934	16	34389934	9.29899e-06	71	INTERGENIC												New region
C06_34982347	16	34982347	2.54208e-06	72	SYNONYMOUS_CODING	LOW	SILENT	BnaC06g36450D	ggG/ggA	G220	N/A	N/A					New region
C06_35030651	16	35030651	5.72544e-06	72	NON_SYNONYMOUS_CODING	MODERATE	MISSENSE	BnaC06g36560D	gTt/gCt	V579A	N/A	N/A					New region
C07_25730360	17	25730360	8.91524e-06	73	INTRON	MODIFIER		BnaC07g19000D			GO:0003824	catalytic activity	AT5G66740.1	spindle assembly abnormal protein (DUF620)	Chr5-26647114-26648558	Rlm6 (LG - D-Y17 )	unknown	Balesdent et al., 2002
C07_25730383	17	25730383	8.70985e-06	73	INTRON	MODIFIER		BnaC07g19000D			GO:0003824	catalytic activity					New region
C07_25730439	17	25730439	8.63752e-06	73	SYNONYMOUS_CODING	LOW	SILENT	BnaC07g19000D	gaG/gaA	E341	GO:0003824	catalytic activity					New region
C07_33086130	17	33086130	5.4549e-06	74	INTERGENIC												New region
C07_33086132	17	33086132	4.87124e-06	74	INTERGENIC												New region
C07_42187529	17	42187529	9.50544e-08	75	NON_SYNONYMOUS_CODING	MODERATE	MISSENSE	BnaC07g42900D	Atg/Ctg	M96L	N/A	N/A					New region
C07_42187534	17	42187534	1.33515e-07	75	SYNONYMOUS_CODING	LOW	SILENT	BnaC07g42900D	caA/caG	Q97	N/A	N/A					New region
C07_42436493	17	42436493	4.02071e-06	76	NON_SYNONYMOUS_CODING	MODERATE	MISSENSE	BnaC07g43280D	Cag/Gag	Q491E	GO:0005198	structural molecule activity					New region
C07_42438799	17	42438799	1.18169e-07	76	INTERGENIC												New region
C07_42438821	17	42438821	1.30322e-07	76	INTERGENIC												New region
C07_42438854	17	42438854	1.30156e-07	76	INTERGENIC												New region
C07_42438935	17	42438935	2.24083e-07	76	INTERGENIC												New region
C08_30825427	18	30825427	3.85239e-06	77	INTERGENIC												New region
C08_30825462	18	30825462	5.554e-06	77	INTERGENIC												New region
C08_30825542	18	30825542	7.09986e-06	77	INTERGENIC												New region
C08_30826375	18	30826375	7.77097e-06	77	SYNONYMOUS_CODING	LOW	SILENT	BnaC08g31420D	ccT/ccA	P189	GO:0005515	protein binding					New region
C08_30826599	18	30826599	4.9181e-06	77	INTERGENIC												New region
C08_30827190	18	30827190	9.50814e-06	77	INTERGENIC												New region
C08_30827210	18	30827210	8.17972e-06	77	INTERGENIC												New region
C08_30827428	18	30827428	7.03746e-06	77	INTERGENIC												New region
C08_30828986	18	30828986	8.25736e-06	77	INTRON	MODIFIER		BnaC08g31430D			N/A	N/A					New region
C08_30831579	18	30831579	7.25623e-06	77	INTRON	MODIFIER		BnaC08g31430D			N/A	N/A					New region
C08_30831590	18	30831590	4.36742e-06	77	INTRON	MODIFIER		BnaC08g31430D			N/A	N/A					New region
C08_30831598	18	30831598	6.39591e-06	77	INTRON	MODIFIER		BnaC08g31430D			N/A	N/A					New region
C08_30832602	18	30832602	2.64673e-06	77	INTERGENIC												New region
C08_30832606	18	30832606	5.67746e-06	77	INTERGENIC												New region
C08_30832622	18	30832622	3.47194e-06	77	INTERGENIC												New region
C08_30832627	18	30832627	2.54761e-06	77	INTERGENIC												New region
C08_30832632	18	30832632	2.2214e-06	77	INTERGENIC												New region
C08_30832638	18	30832638	3.39577e-06	77	INTERGENIC												New region
C08_30832647	18	30832647	3.21428e-06	77	INTERGENIC												New region
C08_30832660	18	30832660	3.15386e-06	77	INTERGENIC												New region
C08_30832666	18	30832666	2.01995e-06	77	INTERGENIC												New region
C08_30832667	18	30832667	1.98431e-06	77	INTERGENIC												New region
C08_30836393	18	30836393	6.87661e-06	77	INTERGENIC												New region
C08_30836682	18	30836682	8.2977e-06	77	INTERGENIC												New region
C08_30836784	18	30836784	4.4131e-06	77	INTERGENIC												New region
C08_30836831	18	30836831	4.22459e-06	77	INTERGENIC												New region
C08_30836927	18	30836927	6.13483e-06	77	INTERGENIC												New region
C08_30837036	18	30837036	4.42453e-06	77	INTERGENIC												New region
C08_30837124	18	30837124	7.08089e-06	77	INTERGENIC												New region
C08_30837178	18	30837178	7.07523e-06	77	INTERGENIC												New region
C08_30837350	18	30837350	9.94921e-06	77	INTERGENIC												New region
C08_30837422	18	30837422	4.81298e-06	77	INTERGENIC												New region
C08_30837438	18	30837438	3.40078e-06	77	INTERGENIC												New region
C08_30837452	18	30837452	2.47388e-06	77	INTERGENIC												New region
C08_30837618	18	30837618	7.74187e-06	77	INTERGENIC												New region
C08_30837649	18	30837649	5.98546e-06	77	INTERGENIC												New region
C08_30837702	18	30837702	7.3278e-06	77	INTERGENIC												New region
C08_30837706	18	30837706	7.3026e-06	77	INTERGENIC												New region
C08_30837745	18	30837745	5.09231e-06	77	INTERGENIC												New region
C08_30837755	18	30837755	5.77083e-06	77	INTERGENIC												New region
C08_30837798	18	30837798	6.1963e-06	77	INTERGENIC												New region
C08_30837827	18	30837827	4.36472e-06	77	INTERGENIC												New region
C08_30837852	18	30837852	7.93384e-06	77	INTERGENIC												New region
C08_30837857	18	30837857	8.99985e-06	77	INTERGENIC												New region
C08_30837864	18	30837864	7.97667e-06	77	INTERGENIC												New region
C08_30837869	18	30837869	9.26619e-06	77	INTERGENIC												New region
C08_30837874	18	30837874	7.96684e-06	77	INTERGENIC												New region
C08_30837880	18	30837880	4.73058e-06	77	INTERGENIC												New region
C08_30837881	18	30837881	5.49052e-06	77	INTERGENIC												New region
C08_30837889	18	30837889	3.39207e-06	77	INTERGENIC												New region
C08_30838470	18	30838470	7.31351e-06	77	INTERGENIC												New region
C08_33361777	18	33361777	9.98593e-06	78	INTRON	MODIFIER		BnaC08g35610D			GO:0005215	transporter activity					New region
C08_33361854	18	33361854	9.83496e-06	78	INTRON	MODIFIER		BnaC08g35610D			GO:0005215	transporter activity					New region
C08_33361873	18	33361873	9.11743e-06	78	INTRON	MODIFIER		BnaC08g35610D			GO:0005215	transporter activity					New region
C09_41119643	19	41119643	9.90436e-06	79	SYNONYMOUS_CODING	LOW	SILENT	BnaC09g38120D	gaC/gaT	D153	GO:0003824	catalytic activity					New region
C09_41119676	19	41119676	9.3153e-06	79	SYNONYMOUS_CODING	LOW	SILENT	BnaC09g38120D	atC/atT	I164	GO:0003824	catalytic activity					New region
C09_41177414	19	41177414	3.22017e-06	79	INTRON	MODIFIER		BnaC09g38220D			N/A	N/A					New region
C09_41177489	19	41177489	3.24843e-06	79	INTRON	MODIFIER		BnaC09g38220D			N/A	N/A					New region
C09_41177516	19	41177516	3.15165e-06	79	INTRON	MODIFIER		BnaC09g38220D			N/A	N/A					New region
C09_41177518	19	41177518	3.03934e-06	79	INTRON	MODIFIER		BnaC09g38220D			N/A	N/A					New region
C09_41177814	19	41177814	6.8338e-06	79	NON_SYNONYMOUS_CODING	MODERATE	MISSENSE	BnaC09g38220D	Gtt/Att	V31I	N/A	N/A					New region
C09_41177882	19	41177882	4.30027e-06	79	INTRON	MODIFIER		BnaC09g38220D			N/A	N/A					New region
C09_41177967	19	41177967	3.2061e-06	79	INTRON	MODIFIER		BnaC09g38220D			N/A	N/A					New region
C09_41178004	19	41178004	4.64391e-06	79	SYNONYMOUS_CODING	LOW	SILENT	BnaC09g38220D	agT/agC	S5	N/A	N/A					New region
C09_41178306	19	41178306	1.81324e-06	79	INTRAGENIC	MODIFIER		BnaC09g38220D			N/A	N/A					New region
C09_41178435	19	41178435	2.33525e-06	79	INTRAGENIC	MODIFIER		BnaC09g38220D			N/A	N/A					New region
C09_41178615	19	41178615	2.21604e-06	79	INTRAGENIC	MODIFIER		BnaC09g38220D			N/A	N/A					New region
C09_41178635	19	41178635	2.95845e-06	79	INTRAGENIC	MODIFIER		BnaC09g38220D			N/A	N/A					New region
C09_41178698	19	41178698	1.58079e-06	79	INTERGENIC												New region
C09_41178722	19	41178722	2.27253e-06	79	INTERGENIC												New region
C09_41178732	19	41178732	1.78441e-06	79	INTERGENIC												New region
C09_41178758	19	41178758	2.47602e-06	79	INTERGENIC												New region
C09_41178767	19	41178767	4.28021e-06	79	INTERGENIC												New region
C09_41178939	19	41178939	5.36799e-06	79	INTERGENIC												New region
C09_41178998	19	41178998	6.84502e-06	79	INTERGENIC												New region
C09_41179057	19	41179057	3.38343e-06	79	INTERGENIC												New region
C09_41179058	19	41179058	4.83829e-06	79	INTERGENIC												New region
C09_41179108	19	41179108	6.59769e-06	79	INTERGENIC												New region
C09_41179135	19	41179135	3.43765e-06	79	INTERGENIC												New region
C09_41179187	19	41179187	4.43353e-06	79	INTERGENIC												New region
C09_41179227	19	41179227	1.66154e-06	79	INTERGENIC												New region
C09_41179283	19	41179283	5.25515e-06	79	INTERGENIC												New region
C09_41179284	19	41179284	5.91128e-06	79	INTERGENIC												New region
C09_41179302	19	41179302	2.74104e-06	79	INTERGENIC												New region
C09_41179346	19	41179346	5.06406e-06	79	INTERGENIC												New region
C09_41179532	19	41179532	9.62207e-06	79	INTERGENIC												New region
C09_41179571	19	41179571	3.19905e-06	79	INTERGENIC												New region
C09_41179842	19	41179842	4.40607e-06	79	INTERGENIC												New region
C09_41180043	19	41180043	6.1996e-06	79	INTERGENIC												New region
C09_41180369	19	41180369	6.38925e-06	79	SYNONYMOUS_CODING	LOW	SILENT	BnaC09g38230D	ccG/ccA	P124	N/A	N/A					New region
C09_41180433	19	41180433	8.99216e-06	79	INTRON	MODIFIER		BnaC09g38230D			N/A	N/A					New region
C09_41180434	19	41180434	7.24993e-06	79	INTRON	MODIFIER		BnaC09g38230D			N/A	N/A					New region
C09_41181153	19	41181153	6.79522e-06	79	NON_SYNONYMOUS_CODING	MODERATE	MISSENSE	BnaC09g38230D	gAg/gGg	E14G	N/A	N/A					New region
C09_41181162	19	41181162	9.06296e-06	79	NON_SYNONYMOUS_CODING	MODERATE	MISSENSE	BnaC09g38230D	tGt/tCt	C11S	N/A	N/A					New region
C09_41181198	19	41181198	6.93912e-06	79	INTRAGENIC	MODIFIER		BnaC09g38230D			N/A	N/A					New region
C09_41181425	19	41181425	6.25495e-06	79	INTERGENIC												New region
C09_41181430	19	41181430	5.47512e-06	79	INTERGENIC												New region
C09_41181433	19	41181433	5.24014e-06	79	INTERGENIC												New region
C09_41181448	19	41181448	5.26384e-06	79	INTERGENIC												New region
C09_41181454	19	41181454	5.36353e-06	79	INTERGENIC												New region
C09_41181456	19	41181456	5.44183e-06	79	INTERGENIC												New region
C09_41181457	19	41181457	5.48543e-06	79	INTERGENIC												New region
C09_41181466	19	41181466	3.87264e-06	79	INTERGENIC												New region
C09_41186782	19	41186782	9.17891e-06	79	INTRON	MODIFIER		BnaC09g38250D			GO:0004672	protein kinase activity					New region
C09_41186969	19	41186969	5.71907e-06	79	INTRON	MODIFIER		BnaC09g38250D			GO:0004672	protein kinase activity					New region
C09_41187733	19	41187733	2.51833e-06	79	NON_SYNONYMOUS_CODING	MODERATE	MISSENSE	BnaC09g38250D	aCc/aAc	T529N	GO:0004672	protein kinase activity					New region
C09_41193359	19	41193359	7.95348e-06	79	INTRAGENIC	MODIFIER		BnaC09g38250D			GO:0004672	protein kinase activity					New region
C09_41193412	19	41193412	3.4517e-06	79	INTRAGENIC	MODIFIER		BnaC09g38250D			GO:0004672	protein kinase activity					New region
C09_41193474	19	41193474	2.04829e-06	79	INTERGENIC												New region
C09_41193478	19	41193478	2.03109e-06	79	INTERGENIC												New region
C09_41193510	19	41193510	1.93218e-06	79	INTERGENIC												New region
C09_41193850	19	41193850	3.84497e-06	79	NON_SYNONYMOUS_CODING	MODERATE	MISSENSE	BnaC09g38260D	Atg/Ttg	M284L	GO:0000166	nucleotide binding					New region
C09_41193852	19	41193852	3.952e-06	79	NON_SYNONYMOUS_CODING	MODERATE	MISSENSE	BnaC09g38260D	cAt/cGt	H283R	GO:0000166	nucleotide binding					New region
C09_41193874	19	41193874	4.59195e-06	79	INTRON	MODIFIER		BnaC09g38260D			GO:0000166	nucleotide binding					New region
C09_41193913	19	41193913	2.54369e-06	79	INTRON	MODIFIER		BnaC09g38260D			GO:0000166	nucleotide binding					New region
C09_41194147	19	41194147	1.16188e-06	79	INTRON	MODIFIER		BnaC09g38260D			GO:0000166	nucleotide binding					New region
C09_41194171	19	41194171	4.01719e-06	79	INTRON	MODIFIER		BnaC09g38260D			GO:0000166	nucleotide binding					New region
