# Supplementary material for: Meta-analysis of GWAS in canola blackleg (Leptosphaeria maculans) disease traits demonstrates increased power from imputed whole-genome sequence
Source: Sci Rep. 2020 Aug 31;10:14300. doi: 10.1038/s41598-020-71274-6 (PMC7459325; doi:10.1038/s41598-020-71274-6)
Supplement: Supplementary file 3 [file 41598_2020_71274_MOESM3_ESM.xlsx]

## Sheet: Sheet1
Variety Name/AccessionID	ACCESSION NAME	COUNTRY OF ORIGIN	SAMPSTAT	Basic Descriptor	Major R Gene
43C80	Unknown	Australia	Advanced Cultivar	Spring Type	Rlm3
44Y84-CL	Unknown	Australia	Advanced Cultivar	Spring Type	Rlm1	LEGEND:
46C76	Unknown	Australia	Advanced Cultivar	Spring Type	Rlm3	Rlm genes written in black are from Asutralian Blackleg management guide and Marcroft, S. J., et al. (2012). "Identifying resistance genes to Leptosphaeria maculans in Australian Brassica napus cultivars based on reactions to isolates with known avirulence genotypes." Crop & Pasture Science 63: 338.
46Y78	Unknown	Australia	Advanced Cultivar	Mixed	Rlm1, LepR3	Rlm genes confirmed at Agriculture Victoria by Denise Barbulescu
Ag-Castle	Unknown	Australia	Advanced Cultivar	Spring Type
AG-Comet	Unknown	Australia	Advanced Cultivar	Spring Type
AG-Drover	Unknown	Australia	Advanced Cultivar	Spring Type
AG-Emblem	Unknown	Australia	Advanced Cultivar	Spring Type	Rlm4
AGG92455BRAS	NORDE	Sweden	Advanced Cultivar	Winter type	Rlm3
AGG92466BRAS	ST 70/29S3	India	Breeder's Line	Mixed
AGG93061BRAS	BLN 322	Australia	Breeder's Line	Mixed
AGG93065BRAS	BLN 331	Australia	Breeder's Line	Spring type
AGG93066BRAS	BLN 336	Australia	Breeder's Line	Mixed
AGG93090BRAS	RX5S	Australia	Breeder's Line	Spring type
AGG93098BRAS	RZ11	Australia	Breeder's Line	Mixed
AGG93099BRAS	CASCADE	United States	Unknown	Winter type
AGG94478BRAS	363	China	Unknown	Spring Type
AGG94479BRAS	424	China	Unknown	Mixed
AGG94665BRAS	ACS-N8	Canada	Unknown	Mixed
AGG94666BRAS	OSCAR	Australia	Advanced Cultivar	Spring type	Rlm3
AGG95066BRAS	BNA 1	Australia	Unknown	Spring type
AGG95183BRAS	Surpass 400	Australia	Advanced Cultivar	Spring type
AGG90039BRAS	TAMARA	Germany	Advanced Cultivar	Winter type
AGG90043BRAS	BIENVENU	France	Advanced Cultivar	Winter type
AGG90061BRAS	SHOGUN	United Kingdom	Advanced Cultivar	Mixed
AGG90062BRAS	MIKADO	United Kingdom	Advanced Cultivar	Winter type
AGG90070BRAS	NARC 82	Pakistan	Advanced Cultivar	Winter Type
AGG90078BRAS	TRIBUTE	Canada	Advanced Cultivar	Spring Type
AGG90079BRAS	OAC TRITAN	Canada	Advanced Cultivar	Mixed
AGG90508BRAS	BLN 156	Australia	Breeder's Line	Spring type
AGG90517BRAS	BLN 70	Australia	Breeder's Line	Mixed
AGG90519BRAS	MALUKA	Australia	Advanced Cultivar	Spring type
AGG90522BRAS	BLN 287	Australia	Breeder's Line	Spring type
AGG90525BRAS	BLN 313	Australia	Breeder's Line	Spring type
AGG90526BRAS	BLN 320	Australia	Breeder's Line	Spring type
AGG90527BRAS	BLN 322	Australia	Breeder's Line	Mixed
AGG90529BRAS	BLN 328	Australia	Breeder's Line	Mixed
AGG90530BRAS	BLN 329	Australia	Breeder's Line	Mixed
AGG90531BRAS	BLN 331	Australia	Breeder's Line	Mixed
AGG90532BRAS	BLN 336	Australia	Breeder's Line	Mixed
AGG90539BRAS	CHIKUZEN	Japan	Advanced Cultivar	Mixed
AGG90544BRAS	CHINA D	China	Traditional Cultivar/Landrace	Spring Type
AGG90585BRAS	ISUZU	Japan	Unknown	Winter Type
AGG90587BRAS	IWASHIRO	Japan	Advanced Cultivar	Mixed
AGG90612BRAS	MARINO	Unknown	Advanced Cultivar	Mixed
AGG90613BRAS	MARNOO	Australia	Advanced Cultivar	Mixed
AGG90617BRAS	MIDAS	Canada	Advanced Cultivar	Winter type
AGG90723BRAS	WESBELL	Australia	Advanced Cultivar	Spring type
AGG90726BRAS	WESBROOK	Australia	Advanced Cultivar	Spring type
AGG90848BRAS	10002	Canada	Unknown	Spring Type
AGG91197BRAS	GROUSE	Australia	Advanced Cultivar	Spring type
AGG92051BRAS	989	Australia	Unknown	Mixed
AGG95847BRAS	Taisetsu	Japan	Advanced Cultivar	Winter type
AGG95848BRAS	Tandem, In 404	France	Advanced Cultivar	Winter type
AGG95849BRAS	Tim	France	Advanced Cultivar	Winter type
AGG95850BRAS	Tomek, Our 182	Poland	Advanced Cultivar	Winter type
AGG95851BRAS	Tori, Ar 476/74	Germany	Advanced Cultivar	Winter type
AGG95852BRAS	Valdor	Unknown	Advanced Cultivar	Winter type
AGG95853BRAS	Vectis	Unknown	Advanced Cultivar	Winter type
AGG95855BRAS	Viktor	Sweden	Advanced Cultivar	Winter type
AGG95856BRAS	Viva	Netherlands	Advanced Cultivar	Winter type
AGG95857BRAS	W E M	Unknown	Advanced Cultivar	Winter type
AGG95858BRAS	Nurator	Germany	Advanced Cultivar	Winter type
AGG95859BRAS	Nutiva	Germany	Advanced Cultivar	Winter type
AGG95860BRAS	Baraska	Netherlands	Advanced Cultivar	Winter type
AGG95862BRAS	Accord	Germany	Advanced Cultivar	Winter type
AGG95863BRAS	Susana	United Kingdom	Advanced Cultivar	Winter type
AGG95865BRAS	Aztec	Germany	Advanced Cultivar	Mixed
AGG95867BRAS	Rongai	Unknown	Advanced Cultivar	Winter type
AGG95868BRAS	Kabulena	Japan	Advanced Cultivar	Winter type
AGG95869BRAS	Lirex	Germany	Advanced Cultivar	Winter type
AGG95870BRAS	Atlas	Germany	Advanced Cultivar	Winter type
AGG95872BRAS	Liragruen	Germany	Advanced Cultivar	Winter type
AGG95874BRAS	Primander	Germany	Advanced Cultivar	Winter type
AGG95875BRAS	Giessener Hoehenraps	Unknown	Advanced Cultivar	Winter type
AGG95876BRAS	Lisolde	Germany	Advanced Cultivar	Winter type
AGG95877BRAS	Libor	Germany	Advanced Cultivar	Winter type
AGG95880BRAS	Marathon	Germany	Advanced Cultivar	Winter type
AGG95881BRAS	Ledas	Unknown	Advanced Cultivar	Winter type
AGG95882BRAS	Lion	Germany	Advanced Cultivar	Winter type
AGG95883BRAS	Niklot	Germany	Advanced Cultivar	Winter type
AGG95884BRAS	Rampal	Netherlands	Advanced Cultivar	Winter type
AGG95885BRAS	Amori	Unknown	Advanced Cultivar	Winter type
AGG95887BRAS	Wolinski	Unknown	Advanced Cultivar	Winter type
AGG95888BRAS	Ligora	Germany	Advanced Cultivar	Winter type
AGG95889BRAS	Niederarnbacher	Germany	Advanced Cultivar	Winter type
AGG95890BRAS	Trebioska	Czechoslovakia	Advanced Cultivar	Winter type
AGG95891BRAS	Valdivia	Germany	Advanced Cultivar	Winter type
AGG95892BRAS	Billinda	Germany	Advanced Cultivar	Winter type
AGG95893BRAS	Skreszowiki	Poland	Advanced Cultivar	Winter type
AGG95894BRAS	Kamienna Glova	Unknown	Advanced Cultivar	Winter type
AGG95895BRAS	Liratop-00	Germany	Advanced Cultivar	Winter type
AGG95896BRAS	Cato	Germany	Advanced Cultivar	Winter type
AGG95897BRAS	Cundys Giant	Unknown	Advanced Cultivar	Winter type
AGG95898BRAS	Clipper	Germany	Advanced Cultivar	Winter type
AGG95901BRAS	Ledi	Unknown	Advanced Cultivar	Winter type
AGG95903BRAS	Lirapid	Germany	Advanced Cultivar	Winter type
AGG95904BRAS	Passat	Germany	Advanced Cultivar	Winter type
AGG95905BRAS	Liranord	Germany	Advanced Cultivar	Winter type
AGG95906BRAS	Limerick	Germany	Advanced Cultivar	Winter type
AGG95908BRAS	Lester	Germany	Advanced Cultivar	Winter type
AGG95909BRAS	Windal	Netherlands	Advanced Cultivar	Winter type
AGG95197BRAS	CGN 17306	Morocco	Traditional Cultivar/Landrace	Spring Type
AGG95263BRAS	Gulle	Sweden	Advanced cultivar	Mixed
AGG95272BRAS	Industry	Denmark	Advanced cultivar	Mixed
AGG95276BRAS	Kromerska	Czechoslovakia	Advanced cultivar	Winter type
AGG95392BRAS	Ceska, Ceska Krajowa	Czechoslovakia	Traditional Cultivar/Landrace	Mixed
AGG95406BRAS	Kubanskij	Former Soviet Union	Advanced cultivar	Mixed
AGG95410BRAS	Liho	Unknown	Advanced cultivar	Spring Type
AGG95411BRAS	Lingot	France	Advanced cultivar	Winter type
AGG95428BRAS	Janetzkis Weihenstephaner, Janetzkis	Austria	Advanced cultivar	Spring Type
AGG95429BRAS	Wesway	Australia	Advanced cultivar	Spring type
AGG95436BRAS	CR2264 / 85	China	Unknown	Spring Type
AGG95437BRAS	Cubs Root	Korea, North	Advanced cultivar	Spring Type
AGG95438BRAS	Daichousen (Mizuyasu)	Korea, North	Advanced cultivar	Winter Type
AGG95439BRAS	Nakate Chousen	Korea, North	Advanced cultivar	Mixed
AGG95441BRAS	Olimpiade	Italy	Advanced cultivar	Winter type
AGG95442BRAS	Brutor	France	Advanced cultivar	Winter Type
AGG95444BRAS	Duplo	Germany	Advanced cultivar	Mixed
AGG95449BRAS	Kroko	Germany	Advanced cultivar	Winter Type
AGG95450BRAS	Nugget	Canada	Advanced cultivar	Mixed
AGG95451BRAS	Oro	Canada	Advanced cultivar	Spring Type
AGG95454BRAS	SPAETHS ZOLLERNGOLD	Germany	Advanced cultivar	Mixed
AGG95471BRAS	Judzae	Korea, South	Traditional Cultivar/Landrace	Winter Type
AGG95472BRAS	K 8137	Italy	Traditional Cultivar/Landrace	Winter Type
AGG95482BRAS	Towe	Unknown	Unknown	Winter Type
AGG95551BRAS	Surpass 402CL	Australia	Advanced Cultivar	Spring type
AGG95552BRAS	Surpass 404CL	Australia	Advanced Cultivar	Spring type
AGG95554BRAS	Surpass 600	Australia	Advanced Cultivar	Spring type
AGG95584BRAS	Lantern	Australia	Advanced Cultivar	Spring type
AGG95586BRAS	BravoTT	Australia	Advanced Cultivar	Spring type	Rlm4, Rlm9
AGG95589BRAS	Fan023	China	Unknown	Mixed
AGG95590BRAS	Fan028	China	Unknown	Spring Type
AGG95591BRAS	Zhongshu-ang N0.4	China	Unknown	Spring Type
AGG95593BRAS	Qu1104	China	Unknown	Mixed
AGG95594BRAS	Zhongyou-za No.8	China	Unknown	Spring Type
AGG95595BRAS	Zhongyou 821	China	Unknown	Mixed
AGG95596BRAS	Fan168	China	Unknown	Mixed
AGG95597BRAS	Fan189	China	Unknown	Mixed
AGG95598BRAS	Ding110	China	Unknown	Spring Type
AGG95599BRAS	Ding474	China	Unknown	Mixed
AGG95600BRAS	P617	China	Unknown	Spring Type
AGG95601BRAS	P624	China	Unknown	Winter Type
AGG95602BRAS	Yu 178	China	Unknown	Mixed
AGG95603BRAS	03-p74-3	China	Unknown	Spring Type
AGG95604BRAS	03-p74-4	China	Unknown	Mixed
AGG95605BRAS	03-p74-6	China	Unknown	Spring Type
AGG95606BRAS	03-p74-11	China	Unknown	Spring Type
AGG95607BRAS	04-p34	China	Unknown	Mixed
AGG95608BRAS	06-6-3725	China	Unknown	Mixed
AGG95609BRAS	06-6-3737	China	Unknown	Mixed
AGG95610BRAS	06-6-3771	China	Unknown	Mixed
AGG95611BRAS	06-6-3777	China	Unknown	Mixed
AGG95612BRAS	06-6-3792	China	Unknown	Spring Type
AGG95613BRAS	06-P71-1	China	Unknown	Mixed
AGG95614BRAS	06-P71-2	China	Unknown	Mixed
AGG95615BRAS	05-P71-11	China	Unknown	Mixed
AGG95616BRAS	05-P36 R	China	Unknown	Spring Type
AGG95618BRAS	ZY002	China	Unknown	Spring Type
AGG95619BRAS	ZY003	China	Unknown	Spring Type
AGG95620BRAS	ZY004	China	Unknown	Spring Type
AGG95621BRAS	ZY005	China	Unknown	Spring Type
AGG95622BRAS	ZY006	China	Unknown	Winter Type
AGG95623BRAS	ZY007	China	Unknown	Spring Type
AGG95624BRAS	ZY008	China	Unknown	Mixed
AGG95625BRAS	ZY009	China	Unknown	Spring Type
AGG95626BRAS	ZY010	China	Unknown	Mixed
AGG95627BRAS	ZY011	China	Unknown	Mixed
AGG95628BRAS	ZY012	China	Unknown	Mixed
AGG95629BRAS	ZY013	China	Unknown	Mixed
AGG95630BRAS	ZY014	China	Unknown	Spring Type
AGG95631BRAS	ZY015	China	Unknown	Mixed
AGG95632BRAS	ZY016	China	Unknown	Spring Type
AGG95633BRAS	Neelam	India	Unknown	Winter Type
AGG95634BRAS	GSL1	India	Unknown	Winter Type
AGG95635BRAS	GSL2	India	Unknown	Spring Type
AGG95637BRAS	TERI(00)R9903	India	Unknown	Winter Type
AGG95725BRAS	Abukuma	Japan	Advanced Cultivar	Winter type
AGG95726BRAS	Adonis	Netherlands	Advanced Cultivar	Winter type
AGG95727BRAS	Allie	Sweden	Advanced Cultivar	Winter type
AGG95728BRAS	Annick	Belgium	Advanced Cultivar	Winter type
AGG95729BRAS	Annika, Semu 1008-84	Germany	Advanced Cultivar	Winter type
AGG95730BRAS	Aphid Resistant Rape	New Zealand	Advanced Cultivar	Winter type
AGG95731BRAS	Arabella, Semu 1067/83, Rm 7/79	Germany	Advanced Cultivar	Winter type
AGG95732BRAS	Arvor	France	Advanced Cultivar	Winter type
AGG95733BRAS	Asahi Natane	Japan	Advanced Cultivar	Winter type
AGG95734BRAS	Azuma (light Yellow)	Japan	Advanced Cultivar	Winter type
AGG95735BRAS	Barcoli	Netherlands	Advanced Cultivar	Winter type
AGG95736BRAS	Belinda, B1/78	Germany	Advanced Cultivar	Mixed	Rlm3
AGG95737BRAS	Beryl, Jg 75	Poland	Advanced Cultivar	Winter type
AGG95738BRAS	Bienvenue, R 33	France	Advanced Cultivar	Winter type
AGG95739BRAS	Bishop	United Kingdom	Advanced Cultivar	Winter type
AGG95742BRAS	Boxer	Germany	Advanced Cultivar	Winter type
AGG95743BRAS	Bravo Nova	Poland	Advanced Cultivar	Winter type
AGG95745BRAS	Canard	United Kingdom	Advanced Cultivar	Winter type
AGG95746BRAS	Corina	Germany	Advanced Cultivar	Mixed
AGG95747BRAS	Danska	Czechoslovakia	Advanced Cultivar	Winter type
AGG95748BRAS	Diadem	Germany	Advanced Cultivar	Winter type
AGG95749BRAS	Diana	Germany	Advanced Cultivar	Winter type
AGG95751BRAS	Dublanskij	Former Soviet Union	Advanced Cultivar	Winter type
AGG95752BRAS	Eka	Germany	Advanced Cultivar	Winter type
AGG95753BRAS	Elsom's Giant Broadleaf Rape Seed	United Kingdom	Advanced Cultivar	Winter type
AGG95754BRAS	Emil, Ww 861	Sweden	Advanced Cultivar	Winter type
AGG95755BRAS	Eragi	Germany	Advanced Cultivar	Winter type
AGG95756BRAS	Erra	Germany	Advanced Cultivar	Winter type
AGG95757BRAS	Esora	Netherlands	Advanced Cultivar	Mixed
AGG95758BRAS	Essex Broad Leaved	United Kingdom	Advanced Cultivar	Winter type
AGG95759BRAS	Expander	Germany	Advanced Cultivar	Winter type
AGG95761BRAS	Fertödi Törzskönyvezett	Hungary	Advanced Cultivar	Winter type
AGG95762BRAS	Fertödi Uj	Hungary	Advanced Cultivar	Winter type
AGG95764BRAS	Furax	Germany	Advanced Cultivar	Winter type
AGG95766BRAS	Germander	Germany	Advanced Cultivar	Winter type
AGG95767BRAS	Giant Rape	New Zealand	Advanced Cultivar	Winter type
AGG95768BRAS	Girita	Germany	Advanced Cultivar	Winter type
AGG95769BRAS	Gk Savaria	Hungary	Advanced Cultivar	Winter type
AGG95770BRAS	Granulo	Poland	Advanced Cultivar	Winter type
AGG95771BRAS	Halix, Dolnoslaski	Poland	Advanced Cultivar	Winter type
AGG95772BRAS	Helios Aarslev	Denmark	Advanced Cultivar	Winter type
AGG95774BRAS	Ideal, Gr 6608	Germany	Advanced Cultivar	Winter type
AGG95775BRAS	Jade	France	Advanced Cultivar	Winter type
AGG95777BRAS	Janus	France	Advanced Cultivar	Winter type
AGG95778BRAS	Karab	Sweden	Advanced Cultivar	Winter type
AGG95779BRAS	Kentan, R 68 A	France	Advanced Cultivar	Winter type
AGG95780BRAS	Kid, R 47	France	Advanced Cultivar	Winter type
AGG95781BRAS	Kurander	Germany	Advanced Cultivar	Winter type
AGG95782BRAS	Kutnowski	Poland	Advanced Cultivar	Winter type
AGG95783BRAS	Lair	United Kingdom	Advanced Cultivar	Winter type
AGG95784BRAS	Ledos	Germany	Advanced Cultivar	Winter type
AGG95786BRAS	Libelle	Germany	Advanced Cultivar	Winter type
AGG95787BRAS	Libra	Germany	Advanced Cultivar	Winter type
AGG95788BRAS	Libraska	Germany	Advanced Cultivar	Winter type
AGG95789BRAS	Libravo, Wrg 43	Germany	Advanced Cultivar	Winter type
AGG95790BRAS	Lingot, R-26	France	Advanced Cultivar	Winter type
AGG95791BRAS	Lirafit, Wrf 22	Germany	Advanced Cultivar	Winter type
AGG95792BRAS	Liranova	Germany	Advanced Cultivar	Winter type
AGG95793BRAS	Lirastern	Germany	Advanced Cultivar	Winter type
AGG95794BRAS	Liwera	Germany	Advanced Cultivar	Winter type
AGG95796BRAS	Luna	Germany	Advanced Cultivar	Winter type
AGG95797BRAS	Magnus	Sweden	Advanced Cultivar	Winter type	Rlm3
AGG95798BRAS	Maja	Germany	Advanced Cultivar	Winter type
AGG95799BRAS	Malfura	Germany	Advanced Cultivar	Winter type
AGG95800BRAS	Malux, Bnw 34	Germany	Advanced Cultivar	Winter type
AGG95801BRAS	Mar, Mah 386	Poland	Advanced Cultivar	Winter type	Rlm2, Rlm4, Rlm9
AGG95802BRAS	Marana	Netherlands	Advanced Cultivar	Winter type
AGG95803BRAS	Maras	Germany	Advanced Cultivar	Winter type
AGG95804BRAS	Marasaki	Japan	Advanced Cultivar	Winter type
AGG95806BRAS	Margo	Sweden	Advanced Cultivar	Winter type
AGG95807BRAS	Marinus, BNW 24	Germany	Advanced Cultivar	Winter type
AGG95809BRAS	Mira	Czechoslovakia	Advanced Cultivar	Winter type
AGG95810BRAS	Mirander	Germany	Advanced Cultivar	Winter type
AGG95811BRAS	Mitnickij 2	Former Soviet Union	Advanced Cultivar	Winter type
AGG95812BRAS	Muitnizkij	Ukraine	Wild	Winter type	Rlm3, Rlm9
AGG95813BRAS	Murusaki	Japan	Advanced Cultivar	Winter type
AGG95815BRAS	Niclos	Sweden	Advanced Cultivar	Mixed
AGG95816BRAS	Nubi	Germany	Advanced Cultivar	Winter type
AGG95817BRAS	Nusi	Poland	Advanced Cultivar	Winter type
AGG95818BRAS	Optima, Dp 19-29	Sweden	Advanced Cultivar	Mixed
AGG95819BRAS	Orbis	Germany	Advanced Cultivar	Winter type
AGG95820BRAS	Orion	Sweden	Advanced Cultivar	Winter type
AGG95821BRAS	Parapluie	France	Advanced Cultivar	Winter type
AGG95822BRAS	Parasol	Unknown	Advanced Cultivar	Winter type
AGG95823BRAS	Perle, Ha 3804	Germany	Advanced Cultivar	Winter type
AGG95824BRAS	Planet	Germany	Advanced Cultivar	Winter type
AGG95825BRAS	Promin	Former Soviet Union	Advanced Cultivar	Winter type
AGG95827BRAS	Rapso	Germany	Advanced Cultivar	Winter type
AGG95828BRAS	Rasant	Germany	Advanced Cultivar	Winter type
AGG95829BRAS	Ratona, Lv 609-76	Romania	Advanced Cultivar	Winter type
AGG95830BRAS	Rustan	Sweden	Advanced Cultivar	Winter type
AGG95831BRAS	Seger	Sweden	Advanced Cultivar	Winter type
AGG95832BRAS	Seiyoushu	Japan	Advanced Cultivar	Winter type
AGG95833BRAS	Silesia	Czechoslovakia	Advanced Cultivar	Winter type
AGG95834BRAS	Sinera	Germany	Advanced Cultivar	Winter type
AGG95835BRAS	Sipal	Sweden	Advanced Cultivar	Winter type
AGG95836BRAS	Skriverskij	Former Soviet Union	Advanced Cultivar	Winter type
AGG95837BRAS	Skrzeszowicka, Fero	Poland	Advanced Cultivar	Winter type
AGG95838BRAS	Slonski	Poland	Advanced Cultivar	Winter type
AGG95839BRAS	Sobotka Utantermés	Hungary	Advanced Cultivar	Winter type
AGG95840BRAS	Solida	Unknown	Advanced Cultivar	Winter type
AGG95841BRAS	Status, Sv 74-19	Sweden	Advanced Cultivar	Winter type
AGG95842BRAS	Stieglers Sobotka	Unknown	Advanced Cultivar	Winter type	Rlm1
AGG95843BRAS	Syn 1	Poland	Wild	Winter type
AGG95844BRAS	Syn 2	Poland	Wild	Winter type
AGG95845BRAS	Syn 4	Poland	Wild	Winter type
AGG95846BRAS	Synra	Germany	Advanced Cultivar	Winter type
AGG95910BRAS	Bladkool Van Lo	Belgium	Advanced Cultivar	Winter type
AGG95911BRAS	Hermes	Germany	Advanced Cultivar	Winter type
AGG95912BRAS	Mara	Netherlands	Advanced Cultivar	Winter type
AGG95914BRAS	Ligoris	Germany	Advanced Cultivar	Winter type
AGG95915BRAS	Pitball	Germany	Advanced Cultivar	Winter type
AGG95916BRAS	Anton	Netherlands	Advanced Cultivar	Winter type
AGG95917BRAS	Eurol	Germany	Advanced Cultivar	Winter type
AGG95918BRAS	Karola	Germany	Advanced Cultivar	Winter type
AGG95919BRAS	Erox	Germany	Advanced Cultivar	Winter type
AGG95920BRAS	Listol	Germany	Advanced Cultivar	Winter type
AGG95921BRAS	Libero	Germany	Advanced Cultivar	Winter type
AGG95922BRAS	Gazelle	United Kingdom	Advanced Cultivar	Winter type
AGG95923BRAS	Leadol	United Kingdom	Advanced Cultivar	Winter type
AGG95924BRAS	Kintol	Denmark	Advanced Cultivar	Winter type
AGG95925BRAS	Symbol	Denmark	Advanced Cultivar	Winter type
AGG95926BRAS	Leader	United Kingdom	Advanced Cultivar	Winter type
AGG95927BRAS	Metol	Germany	Advanced Cultivar	Winter type
AGG95928BRAS	Fornax	Germany	Advanced Cultivar	Winter type
AGG95929BRAS	Licondor	Germany	Advanced Cultivar	Winter type
AGG95930BRAS	Contiki	Germany	Advanced Cultivar	Winter type
AGG95931BRAS	Rosko	Germany	Advanced Cultivar	Winter type
AGG95932BRAS	Olymp	Germany	Advanced Cultivar	Winter type	Rlm9
AGG95933BRAS	Maxol	Germany	Advanced Cultivar	Winter type
AGG95934BRAS	Liberty	Germany	Advanced Cultivar	Winter type
AGG95935BRAS	Envol	Germany	Advanced Cultivar	Winter type
AGG95936BRAS	Magnum	Sweden	Advanced Cultivar	Winter type
AGG95937BRAS	Licrown	Germany	Advanced Cultivar	Winter type
AGG95938BRAS	Prince	Germany	Advanced Cultivar	Winter type
AGG95939BRAS	Alfa	Germany	Advanced Cultivar	Winter type
AGG95940BRAS	Liberator	Germany	Advanced Cultivar	Winter type
AGG95941BRAS	Zeus	Germany	Advanced Cultivar	Winter type
AGG95942BRAS	Lord	Germany	Advanced Cultivar	Winter type
AGG95943BRAS	Gregor	Germany	Advanced Cultivar	Winter type
AGG95994BRAS	Potem	France	Advanced Cultivar	Mixed
AGG95998BRAS	k 2040	Poland	Advanced Cultivar	Winter type
AGG95999BRAS	Dolnoslayski	Poland	Advanced Cultivar	Winter type
AGG96000BRAS	Trebieckska Krajova	Czechoslovakia	Advanced Cultivar	Winter type
AGG96001BRAS	Niemierczanski	Former Soviet Union	Advanced Cultivar	Winter type
AGG96002BRAS	Vinnickij 21	Ukraine	Advanced Cultivar	Winter type
AGG96003BRAS	Vinnickij 15/59	Ukraine	Advanced Cultivar	Winter type
AGG96004BRAS	Nemercanski 1	Ukraine	Advanced Cultivar	Winter type
AGG96005BRAS	Nemercanskij 2268	Ukraine	Advanced Cultivar	Winter type
AGG96006BRAS	Podol'skij Mestnij	Ukraine	Advanced Cultivar	Winter type
AGG96007BRAS	Mansholts Hamburger	Netherlands	Advanced Cultivar	Winter type
AGG96008BRAS	R-33	France	Advanced Cultivar	Winter type
AGG96009BRAS	R-47	France	Advanced Cultivar	Winter type	Rlm4
AGG96010BRAS	R-71-16	France	Advanced Cultivar	Winter type
AGG96011BRAS	Shen-Li Jutsaj	China	Advanced Cultivar	Winter type
AGG96013BRAS	Novochart	Ukraine	Advanced Cultivar	Winter type
AGG96014BRAS	Skriverskii	Latvia	Advanced Cultivar	Winter type
AGG96015BRAS	Kievskii 216	Ukraine	Advanced Cultivar	Winter type
AGG96016BRAS	Kievskii 18	Ukraine	Advanced Cultivar	Winter type
AGG96017BRAS	Kombi	Ukraine	Advanced Cultivar	Winter type
AGG96018BRAS	SKR. II Kormovoi	Latvia	Advanced Cultivar	Winter type	Rlm1
AGG96019BRAS	Uspekh	Ukraine	Advanced Cultivar	Winter type	Rlm3
AGG96020BRAS	Blagodatnyi	Ukraine	Advanced Cultivar	Winter type	Rlm1, Rlm9
AGG96021BRAS	Fedorovskii	Ukraine	Advanced Cultivar	Winter type
AGG96022BRAS	Snityskii	Ukraine	Advanced Cultivar	Winter type
AGG96023BRAS	Ksaverovskii	Ukraine	Advanced Cultivar	Winter type
AGG96024BRAS	Kodakskii	Ukraine	Advanced Cultivar	Winter type
AGG96025BRAS	Fiona	Germany	Advanced Cultivar	Winter type
AGG96026BRAS	Glacier	Unknown	Advanced Cultivar	Winter type
AGG96027BRAS	Hambourg	France	Advanced Cultivar	Winter type
AGG96028BRAS	Hambourger	Unknown	Advanced Cultivar	Winter type
AGG96029BRAS	Heimer	Sweden	Advanced Cultivar	Winter type
AGG96030BRAS	Hunnia	Unknown	Advanced Cultivar	Winter type
AGG96031BRAS	Lecor	Unknown	Advanced Cultivar	Winter type
AGG96032BRAS	Leonessa	Unknown	Advanced Cultivar	Winter type
AGG96033BRAS	Liborius	Germany	Advanced Cultivar	Winter type
AGG96034BRAS	Link	Unknown	Advanced Cultivar	Winter type
AGG96035BRAS	Lirajet	Germany	Advanced Cultivar	Winter type
AGG96036BRAS	Lirektor	Germany	Advanced Cultivar	Winter type
AGG96037BRAS	Mansholts Forko	Unknown	Advanced Cultivar	Winter type
AGG96039BRAS	Norli	Germany	Advanced Cultivar	Winter type
AGG96040BRAS	Panter	Sweden	Advanced Cultivar	Winter type
AGG96041BRAS	Perle	Germany	Advanced Cultivar	Winter type
AGG96042BRAS	Prominj	Former Soviet Union	Advanced Cultivar	Mixed
AGG96043BRAS	Octavia	Unknown	Advanced Cultivar	Winter type
AGG96044BRAS	Andol	France	Advanced Cultivar	Winter type
AGG96045BRAS	Annika	Unknown	Advanced Cultivar	Winter type
AGG96046BRAS	Brilland	Poland	Advanced Cultivar	Winter type
AGG96047BRAS	Bristol	France	Advanced Cultivar	Mixed
AGG96048BRAS	Buko	Unknown	Advanced Cultivar	Winter type
AGG96049BRAS	Corvette	Unknown	Advanced Cultivar	Winter type	Rlm9
AGG96050BRAS	Crystal	Unknown	Advanced Cultivar	Winter type
AGG96051BRAS	Doublol	Germany	Advanced Cultivar	Winter type
AGG96052BRAS	Enrol	France	Advanced Cultivar	Winter type
AGG96053BRAS	Samourai	France	Advanced Cultivar	Winter type
AGG96054BRAS	Score	United Kingdom	Advanced Cultivar	Winter type	Rlm9
AGG96056BRAS	Silvia	Germany	Advanced Cultivar	Mixed
AGG96058BRAS	2-9016	Germany	Breeder's Line	Winter type
AGG96059BRAS	AGR.89-3	Unknown	Breeder's Line	Winter type
AGG96060BRAS	BK 11	Germany	Breeder's Line	Winter type
AGG96061BRAS	BK-257	Poland	Breeder's Line	Mixed
AGG96062BRAS	BNW 1.88/86	Germany	Breeder's Line	Winter type
AGG96063BRAS	BOH 5	Poland	Breeder's Line	Winter type
AGG96064BRAS	BOH 283	Poland	Breeder's Line	Winter type
AGG96067BRAS	Falcon	Unknown	Advanced Cultivar	Winter type
AGG96068BRAS	Gloria	Germany	Advanced Cultivar	Winter type
AGG96069BRAS	GN-33/84	Unknown	Breeder's Line	Winter type
AGG96071BRAS	Liborius	Germany	Advanced Cultivar	Winter type
AGG96073BRAS	Otradnenskij	Former Soviet Union	Advanced Cultivar	Winter type
AGG96074BRAS	PHP 17/90	Germany	Breeder's Line	Winter type
AGG96075BRAS	POB 128/83	Poland	Breeder's Line	Winter type
AGG96076BRAS	POB 286	Poland	Breeder's Line	Winter type
AGG96077BRAS	POB 488	Poland	Breeder's Line	Winter type
AGG96079BRAS	Silex	Germany	Advanced Cultivar	Winter type
AGG96080BRAS	Snitynskij	Former Soviet Union	Advanced Cultivar	Winter type
AGG96081BRAS	Wotan	Germany	Advanced Cultivar	Winter type
AGG96082BRAS	WW 955	Sweden	Breeder's Line	Winter type
AGG96083BRAS	WW 957	Sweden	Breeder's Line	Winter type
AGG96084BRAS	WW 986	Sweden	Breeder's Line	Winter type
AGG96090BRAS	Kromerska	Czechoslovakia	Advanced Cultivar	Winter type
AGG96104BRAS	Capricorn	United Kingdom	Advanced Cultivar	Winter type
AGG96111BRAS	Gesunder	Germany	Advanced Cultivar	Winter type
AG-Outback	Unknown	Australia	Advanced Cultivar	Mixed	Rlm4
AG-Spectrum	Unknown	Australia	Advanced Cultivar	Mixed
AGT-346	Unknown	Australia	Breeder's Line	Mixed
ATR-409	Unknown	Australia	Breeder's Line	Spring Type
ATR-411	Unknown	Australia	Breeder's Line	Spring Type
ATR-444	Unknown	Australia	Breeder's Line	Spring Type
ATR502	Unknown	Australia	Breeder's Line	Spring Type
ATR503	Unknown	Australia	Breeder's Line	Spring Type
ATR-Banjo	Unknown	Australia	Advanced Cultivar	Spring Type
ATR-Beacon	Unknown	Australia	Advanced Cultivar	Spring Type	Rlm3, Rlm4
ATR-Cobbler	Unknown	Australia	Advanced Cultivar	Spring Type	Rlm4, Rlm9
ATR-Gem	Unknown	Australia	Advanced Cultivar	Spring Type	Rlm1, Rlm9
ATR-Hyden	Unknown	Australia	Advanced Cultivar	Spring Type
ATR-Marlin	Unknown	Australia	Advanced Cultivar	Spring Type	Rlm1, LepR3
ATR-Stringray	Unknown	Australia	Advanced Cultivar	Spring Type	Rlm3
ATR-Stubby	Unknown	Australia	Advanced Cultivar	Spring Type
ATR-Summitt	Unknown	Australia	Advanced Cultivar	Spring Type	Rlm4
AV-Jade	Unknown	Australia	Advanced Cultivar	Spring Type
AV-Ruby	Unknown	Australia	Advanced Cultivar	Spring Type
AV-Sapphire	Unknown	Australia	Advanced Cultivar	Spring Type	Rlm4, Rlm9
AV-Zircon	Unknown	Australia	Advanced Cultivar	Mixed	Rlm1
BonanzaTT	Unknown	Australia	Advanced Cultivar	Spring Type	Rlm2, Rlm9
Camberra	Unknown	France	Advanced Cultivar	Winter Type
Campala	Unknown	France	Advanced Cultivar	Winter Type
Cando	Unknown	France	Advanced Cultivar	Winter Type
Capitol	Unknown	France	Advanced Cultivar	Winter Type
Capvert	Unknown	France	Advanced Cultivar	Winter Type
Caracas	Unknown	France	Advanced Cultivar	Winter Type
Carolus	Unknown	France	Advanced Cultivar	Winter Type
Carousel	Unknown	France	Advanced Cultivar	Winter Type
CB-Sturt-HT	Unknown	Australia	Advanced Cultivar	Mixed
CB-Telfer	Unknown	Australia	Advanced Cultivar	Mixed	Rlm1
CB-Tumby-HT	Unknown	Australia	Advanced Cultivar	Spring Type	Rlm1, LepR3
CC05002	Unknown	Australia	Unknown	Spring Type
CC05004-506L	Unknown	Australia	Unknown	Spring Type
CC05006	Unknown	Australia	Unknown	Spring Type
CC05015	Unknown	Australia	Unknown	Spring Type
CC05016	Unknown	Australia	Unknown	Spring Type
CC05018	Unknown	Australia	Unknown	Spring Type
CC05021	Unknown	Australia	Unknown	Mixed
CC05024	Unknown	Australia	Unknown	Winter Type
CC05028-5010L	Unknown	Australia	Unknown	Spring Type
CC05030	Unknown	Australia	Unknown	Spring Type
CC05032-502W	Unknown	Australia	Unknown	Spring Type
CC05033	Unknown	Australia	Unknown	Spring Type
CC05040	Unknown	Australia	Unknown	Spring Type
CC05053	Unknown	Australia	Unknown	Spring Type
CC05055	Unknown	Australia	Unknown	Mixed
CC05069	Unknown	Australia	Unknown	Spring Type
CC06001	Unknown	Australia	Unknown	Spring Type
CC06010	Unknown	Australia	Unknown	Spring Type
CC06059	Unknown	Australia	Unknown	Spring Type
Charlton	Unknown	Australia	Unknown	Spring Type
CI06001	Unknown	Australia	Unknown	Mixed
CI06007	Unknown	Australia	Unknown	Spring Type
CI06008	Unknown	Australia	Unknown	Spring Type
CI06009	Unknown	Australia	Unknown	Spring Type
CI06010	Unknown	Australia	Unknown	Spring Type
CL06002	Unknown	Australia	Unknown	Spring Type
CL06003	Unknown	Australia	Unknown	Spring Type
CL06004	Unknown	Australia	Unknown	Spring Type
CL06005	Unknown	Australia	Unknown	Spring Type
CL06006	Unknown	Australia	Unknown	Spring Type
CL06011	Unknown	Australia	Unknown	Spring Type
Columbus	Unknown	France	Unknown	Winter Type
CrusherTT	Unknown	Australia	Advanced Cultivar	Mixed	Rlm1, Rlm9
DH-Topaz	Unknown	Canada	Unknown	Mixed	no R genes
Dunkeld	Unknown	Australia	Advanced Cultivar	Mixed	Rlm4
Evrol	Unknown	Australia	Unknown	Winter Type
Eyre	Unknown	Australia	Advanced Cultivar	Mixed
Flinders-TTC	Unknown	Australia	Advanced Cultivar	Spring Type
Hyola-444TT	Unknown	Australia	Advanced Cultivar	Spring Type	Rlm1, Rlm4, LepR1
Hyola-450TT	Unknown	Australia	Advanced Cultivar	Spring Type	Rlm1, Rlm4, LepR1
Hyola-50	Unknown	Australia	Advanced Cultivar	Mixed	Rlm1, LepR1
Hyola-555	Unknown	Australia	Advanced Cultivar	Spring Type	LepR1
Hyola-559TT	Unknown	Australia	Advanced Cultivar	Spring Type	Rlm1, Rlm4, LepR1
Insignia	Unknown	Australia	Advanced Cultivar	Spring Type
Jet-Neuf	Unknown	France	Advanced Cultivar	Winter Type	Rlm4
KarooTT	Unknown	Australia	Advanced Cultivar	Mixed	Rlm4
Monty	Unknown	Australia	Advanced Cultivar	Spring Type	Rlm4
Muster	Unknown	Australia	Advanced Cultivar	Spring Type
Mystic	Unknown	Australia	Advanced Cultivar	Spring Type
Narendra	Unknown	Australia	Advanced Cultivar	Spring Type	Rlm4
Nuseed-Diamond	Unknown	Australia	Advanced Cultivar	Mixed	Rlm1, Rlm4, Rlm6
AV-Opal	Unknown	Australia	Advanced Cultivar	Spring Type
Pinnacle	Unknown	Australia	Advanced Cultivar	Spring Type	Rlm3, Rlm9
Pioneer-44Y89	Unknown	Australia	Advanced Cultivar	Winter Type	Rlm3, Rlm4
Purler	Unknown	Australia	Advanced Cultivar	Mixed
Rainbow	Unknown	Australia	Advanced Cultivar	Spring Type	Rlm4
Rivette	Unknown	Australia	Advanced Cultivar	Spring Type
Rocket-CL	Unknown	Australia	Advanced Cultivar	Spring Type
Rottnest-TTC	Unknown	Australia	Advanced Cultivar	Spring Type
RQ-0011	Unknown	Australia	Breeder's Line	Mixed
RR-002	Unknown	Australia	Breeder's Line	Mixed
RT001	Unknown	Australia	Breeder's Line	Spring Type
RT005	Unknown	Australia	Breeder's Line	Spring Type
RT006	Unknown	Australia	Breeder's Line	Spring Type
RT009	Unknown	Australia	Breeder's Line	Spring Type
RT013	Unknown	Australia	Breeder's Line	Spring Type
RT014	Unknown	Australia	Breeder's Line	Spring Type
RT-056	Unknown	Australia	Breeder's Line	Spring Type
RT057	Unknown	Australia	Breeder's Line	Spring Type
RT058	Unknown	Australia	Breeder's Line	Spring Type
RT059	Unknown	Australia	Breeder's Line	Spring Type
RT-059	Unknown	Australia	Breeder's Line	Spring Type
RT076	Unknown	Australia	Breeder's Line	Spring Type
RT078	Unknown	Australia	Breeder's Line	Spring Type
RT096	Unknown	Australia	Breeder's Line	Spring Type
RT108	Unknown	Australia	Breeder's Line	Spring Type
RT117	Unknown	Australia	Breeder's Line	Spring Type
RT123	Unknown	Australia	Breeder's Line	Spring Type
RT125	Unknown	Australia	Breeder's Line	Spring Type
RT-146	Unknown	Australia	Breeder's Line	Spring Type
RT148	Unknown	Australia	Breeder's Line	Spring Type
SKIPTON	Unknown	Australia	Advanced Cultivar	Spring Type	Rlm4, Rlm9
Tarcoola	Unknown	Australia	Advanced Cultivar	Spring Type	Rlm4, Rlm9
ThumperTT	Unknown	Australia	Advanced Cultivar	Spring Type	Rlm1, Rlm4, LepR1
ThunderTT	Unknown	Australia	Advanced Cultivar	Spring Type	Rlm4
TornadoTT	Unknown	Australia	Advanced Cultivar	Spring Type	Rlm4, Rlm9
Trigold	Unknown	Australia	Advanced Cultivar	Spring Type
VIC001	Unknown	Australia	Breeder's Line	Spring Type
VIC002	Unknown	Australia	Breeder's Line	Spring Type
VIC003	Unknown	Australia	Breeder's Line	Spring Type
VIC004	Unknown	Australia	Breeder's Line	Spring Type
VIC005	Unknown	Australia	Breeder's Line	Spring Type
VIC006	Unknown	Australia	Breeder's Line	Spring Type
VIC007	Unknown	Australia	Breeder's Line	Spring Type
VIC008	Unknown	Australia	Breeder's Line	Spring Type
VIC009	Unknown	Australia	Breeder's Line	Spring Type
VIC010	Unknown	Australia	Breeder's Line	Spring Type
VIC011	Unknown	Australia	Breeder's Line	Spring Type
VIC012	Unknown	Australia	Breeder's Line	Spring Type
VIC013	Unknown	Australia	Breeder's Line	Spring Type
VIC014	Unknown	Australia	Breeder's Line	Spring Type
VIC015	Unknown	Australia	Breeder's Line	Spring Type
VIC016	Unknown	Australia	Breeder's Line	Spring Type
VIC017	Unknown	Australia	Breeder's Line	Spring Type
VIC018	Unknown	Australia	Breeder's Line	Spring Type
VIC019	Unknown	Australia	Breeder's Line	Spring Type
VIC020	Unknown	Australia	Breeder's Line	Spring Type
VIC021	Unknown	Australia	Breeder's Line	Spring Type
VIC022	Unknown	Australia	Breeder's Line	Spring Type
VIC023	Unknown	Australia	Breeder's Line	Spring Type
VIC024	Unknown	Australia	Breeder's Line	Spring Type
VIC025	Unknown	Australia	Breeder's Line	Spring Type
VIC026	Unknown	Australia	Breeder's Line	Spring Type
VIC027	Unknown	Australia	Breeder's Line	Spring Type
VIC028	Unknown	Australia	Breeder's Line	Spring Type
VIC029	Unknown	Australia	Breeder's Line	Spring Type
VIC030	Unknown	Australia	Breeder's Line	Spring Type
VIC031	Unknown	Australia	Breeder's Line	Spring Type
VIC032	Unknown	Australia	Breeder's Line	Spring Type
VIC033	Unknown	Australia	Breeder's Line	Spring Type
VIC034	Unknown	Australia	Breeder's Line	Spring Type
VIC035	Unknown	Australia	Breeder's Line	Spring Type
VIC036	Unknown	Australia	Breeder's Line	Spring Type
VIC037	Unknown	Australia	Breeder's Line	Spring Type
VIC038	Unknown	Australia	Breeder's Line	Spring Type
VIC039	Unknown	Australia	Breeder's Line	Spring Type
VIC040	Unknown	Australia	Breeder's Line	Spring Type
VIC041	Unknown	Australia	Breeder's Line	Spring Type
VIC042	Unknown	Australia	Breeder's Line	Spring Type
VIC043	Unknown	Australia	Breeder's Line	Spring Type
VIC044	Unknown	Australia	Breeder's Line	Spring Type
VIC045	Unknown	Australia	Breeder's Line	Spring Type
VIC046	Unknown	Australia	Breeder's Line	Spring Type
VIC047	Unknown	Australia	Breeder's Line	Spring Type
VIC048	Unknown	Australia	Breeder's Line	Spring Type
VIC049	Unknown	Australia	Breeder's Line	Spring Type
VIC050	Unknown	Australia	Breeder's Line	Spring Type
VIC051	Unknown	Australia	Breeder's Line	Spring Type
VIC052	Unknown	Australia	Breeder's Line	Spring Type
VIC053	Unknown	Australia	Breeder's Line	Spring Type
VIC054	Unknown	Australia	Breeder's Line	Spring Type
VIC055	Unknown	Australia	Breeder's Line	Spring Type
VIC056	Unknown	Australia	Breeder's Line	Mixed
VIC057	Unknown	Australia	Breeder's Line	Mixed
VIC058	Unknown	Australia	Breeder's Line	Spring Type
VIC059	Unknown	Australia	Breeder's Line	Mixed
VIC060	Unknown	Australia	Breeder's Line	Mixed
VIC061	Unknown	Australia	Breeder's Line	Mixed
VIC062	Unknown	Australia	Breeder's Line	Mixed
VIC063	Unknown	Australia	Breeder's Line	Mixed
Victory-V3002	Unknown	Australia	Advanced Cultivar	Mixed	Rlm1, Rlm4, Rlm6
Warrior-CL	Unknown	Australia	Advanced Cultivar	Spring Type
Westar-10	Unknown	Canada	Advanced Cultivar	Spring Type	no R genes
